# Supplementary material for: Exchange of polar lipids from adults to neonates in Daphnia magna: Perturbations in sphingomyelin allocation by dietary lipids and environmental toxicants
Source: PLoS One. 2017 May 24;12(5):e0178131. doi: 10.1371/journal.pone.0178131 (PMC5443554; doi:10.1371/journal.pone.0178131)
Supplement: S2 Table — (XLSX) [file pone.0178131.s002.xlsx]

## Sheet: notes
	S2 Table. All measured polar lipid species.
	Namrata Sengupta091213 - William Baldwin Lab
		data processed by		Mary roth								8 target lists to load on DCE
	Daphnia					data reported as nmol per 10 animals,
	Samples					as well as percent of total signal						phospholipids		PL standard
	see KLRC sheet		API4000 mass spec			nmol per sample sent added 9/26/13						lipid species	mass of ion	nmol/sample
												di 8:0 PG	516.3	0.3
	Please note: 1. How to find your way around the file: a. Be careful because most of the sheets contain references to each other; thus alterations in one sheet will affect others. b. The sheet(s) at the far right of the file contain(s) the original processed data. c. The summary-IS-corrected sheet is where we subtract any contaminants in the mass spec or in our internal standards from each lipid s…											di Phy (20:0)PG	852.7	0.3
												lysoPE 14:0	426.3	0.3
												lysoPE 18:0	482.3	0.3
												di 12:0 PE	580.5	0.3
												di 23:0 PE	888.9	0.3
												lysoPC 13:0	454.3	0.6
												lysoPC 19:0	538.3	0.6
												di 12:0 PC	622.4	0.6
												di 24:1 PC	954.9	0.6
												lysoPA 14:0	400.3	0.3
												lysoPA 18:0	456.3	0.3
												di14:0 PA	610.5	0.3
												di Phy (20:0)PA	778.7	0.3
												di 14:0 PS	680.6	0.2
												di Phy PS	848.8	0.2
												PI 16:0-18:0	856.7	0.234
												PI di 18:0	884.7	0.164
												Neutral lipids
												DAG	558.6	4.68
												TAG	860.9	3.1
												SM and PE-Cer include the base plus the fatty acid
												as the base is undetermined.
												SM corrected: nmol detected/0.387
												Lipid Abbreviations
												lysoPG	lysophosphatidylglycerol
												PG	phosphatidylglycerol
												lysoPE	lysophosphatidylethanolamine
												PE	phosphatidylethanolamine
												ePE	ether-linked phosphatidylethanolamine
												PE-cer	ceramide phospharylethanolamine (sphingolipid analog of PE)
												lysoPC	lysophosphatidylcholine
												PC	phosphatidylcholine
												ePC	ether-linked phosphatidylcholine
												SM	sphingomyelin
												DSM	dihydro sphingomyelin
												PA	phosphatidic acid
												PI	phosphatidylinositol
												PS	phosphatidylserine
												DAG	diacylglycerol
												TAG	triacylglycerol
												CE	cholesterol ester
												Cer	ceramide phosphorylethanolamine (sphingolipid analog of PE)
												HexCer	hexosylceramide
												diHexCer	dihexosylceramide

## Sheet: KLRC data
Please send these data via e-mail to mrroth@ksu.edu.						Reference information about the samples.
It will be included in your final data file. This information will eventually facilitate inclusion						Please indicate your notebook reference or preparation
of your data into a lipidomics database. Inclusion of this information about your samples in the						information (including published references), so that
data file with the profiling results also facilitates good recordkeeping for you. In the future,						it will be clear in the future what the samples were
we plan to release lipidomics data through a database (under development) via a personal						and how they were prepared.
account, and you will have a confidential login and password to access your data. Your data						Samples were prepared based on the protocol mentioned by KLRC http://www.k-state.edu/lipid/lipidomics/animal-lipid-extraction.htm
will remain confidential and will not be available for public viewing, unless you release it for that						Other information about the samples.
purpose. If the samples do not originate from plants, please provide comparable appropriate data.						Cell line, genotype, etc. Please include information
Purchase Order #:	2013-07-22		pull down menu below:			for your reference and/or anything that would help
Date:		Choose Analysis:	animal routine polar lipids list			us optimally analyze your samples.
complete the form.						Published material
print a copy to include with the samples						Karimullina E, Li Y, Ginjupalli GK, Baldwin WS. Daphnia HR96 is a promiscuous xenobiotic and endobiotic nuclear receptor: Aquat Toxicol. 2012 Jul 15;116-117:69-78. Epub 2012 Mar 15
also send to my email: mrroth@ksu.edu
Researchers name	Namrata Sengupta	address	318 Jordan Hall,Clemson University, Clemson SC 29634	e-mail	nsengup@g.clemson.edu	phone	864-643-9939
Principal Investigator name	William S Baldwin	address	318 Jordan Hall,Clemson University, Clemson SC 29634	e-mail	baldwin@clemson.edu	phone	915-491-7366
Billing contact	William S Baldwin	address	318 Jordan Hall,Clemson University, Clemson SC 29634	e-mail	baldwin@clemson.edu	phone	915-491-7366
Genus:	Daphnia	Strain/Line/Ecotype:		Tissue type:	whole organism lyasate
species:	magna
Plant age:		Growth stage:	adults (11 days old) and neonates (24 to 48 hours old)	Growth media:	Moderate Hard Water (Ph=8.4)
Soil type:		Temperature:	20-22 C	Humidity:	0.65
Time of sampling:	2013-07-08	Light intensity(lumens):		Light cycle:	16 hours Light and 8 hours dark
Abbreviations used:	At-Atrazine, DHA-Docosahexaenoic Acid,LA-Linoleic Acid, Tric-Triclosan,UT-Untreated,N-Neonates
An additional $3 fee per sample will be charged to transfer samples into the required 2.0 ml clear glass vials with solid teflon-lined caps.			Amount of material in each sample (please indicate unit: see note to right)
	Sample number	Sample name	Units:	Dry weight of 1 eleven day old daphnid is 280 ug (sent this time) and 1 neonate is 7.78 ug (sent this time)	genotype	Treatment
				total dry tissue weight (ug)
sample1 - rep1	1	UT (1)	3 animals (adults)	840	840	Untreated
sample1 - rep2	2	UT (2)	3 animals (adults)	840	840	Untreated
sample1 - rep3	3	UT (3)	3 animals (adults)	840	840	Untreated
sample1 - rep4	4	UT (4)	3 animals (adults)	840	840	Untreated
sample1 - rep5	5	UT (5)	3 animals (adults)	840	840	Untreated
sample2 - rep1	6	UT (1) N	26 animals (neonates)	202.28	202.28	Neonates from untreated adults
sample2 - rep2	7	UT (2) N	34 animals (neonates)	264.52	264.52	Neonates from untreated adults
sample2 - rep3	8	UT (3) N	43 animals (neonates)	334.54	334.54	Neonates from untreated adults
sample2 - rep4	9	UT (4) N	31 animals (neonates)	241.18	241.18	Neonates from untreated adults
sample2 - rep5	10	UT (5) N	37 animals (neonates)	287.86	287.86	Neonates from untreated adults
sample3 - rep1	11	DHA 4 (1)	3 animals (adults)	840	840	Exposed to 4 u M DHA
sample3 - rep2	12	DHA 4 (2)	3 animals (adults)	840	840	Exposed to 4 u M DHA
sample3 - rep3	13	DHA 4 (3)	3 animals (adults)	840	840	Exposed to 4 u M DHA
sample3 - rep4	14	DHA 4 (4)	3 animals (adults)	840	840	Exposed to 4 u M DHA
sample3 - rep5	15	DHA 4 (5)	3 animals (adults)	840	840	Exposed to 4 u M DHA
sample4 - rep1	16	DHA 4 (1) N	57 animals (neonates)	443.46	443.46	Neonates from adults exposed to DHA
sample4 - rep2	17	DHA 4 (2) N	54 animals (neonates)	420.12	420.12	Neonates from adults exposed to DHA
sample4 - rep3	18	DHA 4 (3) N	53 animals (neonates)	412.34	412.34	Neonates from adults exposed to DHA
sample4 - rep4	19	DHA 4 (4) N	31 animals (neonates)	241.18	241.18	Neonates from adults exposed to DHA
sample4 - rep5	20	DHA 4 (5) N	42 animals (neonates)	326.76	326.76	Neonates from adults exposed to DHA
sample5-rep1	21	LA 4 (1)	3 animals (adults)	840	840	Exposed to 4 u M LA
sample5-rep2	22	LA 4 (2)	3 animals (adults)	840	840	Exposed to 4 u M LA
sample5-rep3	23	LA 4 (3)	3 animals (adults)	840	840	Exposed to 4 u M LA
sample5-rep4	24	LA 4 (4)	3 animals (adults)	840	840	Exposed to 4 u M LA
sample5-rep5	25	LA 4 (5)	3 animals (adults)	840	840	Exposed to 4 u M LA
sample6-rep1	26	LA 4 (1) N	34 animals (neonates)	264.52	264.52	Neonates from adults exposed to LA
sample6-rep2	27	LA 4 (2) N	28 animals (neonates)	217.84	217.84	Neonates from adults exposed to LA
sample6-rep3	28	LA 4 (3) N	45 animals (neonates)	350.1	350.1	Neonates from adults exposed to LA
sample6-rep4	29	LA 4 (4) N	46 animals (neonates)	357.88	357.88	Neonates from adults exposed to LA
sample6-rep5	30	LA 4 (5) N	57 animals (neonates)	443.46	443.46	Neonates from adults exposed to LA
sample7-rep1	31	At 40 (1)	3 animals (adults)	840	840	Exposed to 40 u M Atrazine
sample7-rep2	32	At 40 (2)	3 animals (adults)	840	840	Exposed to 40 u M Atrazine
sample7-rep3	33	At 40 (3)	3 animals (adults)	840	840	Exposed to 40 u M Atrazine
sample7-rep4	34	At 40 (4)	3 animals (adults)	840	840	Exposed to 40 u M Atrazine
sample7-rep5	35	At 40 (5)	3 animals (adults)	840	840	Exposed to 40 u M Atrazine
sample8-rep1	36	At 40 (1) N	46 animals (neonates)	357.88	357.88	Neonates from adults exposed to Atrazine
sample8-rep2	37	At 40 (2) N	62 animals (neonates)	482.36	482.36	Neonates from adults exposed to Atrazine
sample8-rep3	38	At 40 (3) N	71 animals (neonates)	552.38	552.38	Neonates from adults exposed to Atrazine
sample8-rep4	39	At 40 (4) N	37 animals (neonates)	287.86	287.86	Neonates from adults exposed to Atrazine
sample8-rep5	40	At 40 (5) N	47 animals (neonates)	365.66	365.66	Neonates from adults exposed to Atrazine
sample9-rep1	41	Tric 0.25 (1)	3 animals (adults)	840	840	Exposed to 0.25 u M Triclosan
sample9-rep2	42	Tric 0.25 (2)	3 animals (adults)	840	840	Exposed to 0.25 u M Triclosan
sample9-rep3	43	Tric 0.25 (3)	3 animals (adults)	840	840	Exposed to 0.25 u M Triclosan
sample9-rep4	44	Tric 0.25 (4)	3 animals (adults)	840	840	Exposed to 0.25 u M Triclosan
sample9-rep5	45	Tric 0.25 (5)	3 animals (adults)	840	840	Exposed to 0.25 u M Triclosan
sample10-rep1	46	Tric 0.25 (1) N	27 animals (neonates)	210.06	210.06	Neonates from adults exposed to Tric
sample10-rep2	47	Tric 0.25 (2) N	34 animals (neonates)	264.52	264.52	Neonates from adults exposed to Tric
sample10-rep3	48	Tric 0.25 (3) N	29 animals (neonates)	225.62	225.62	Neonates from adults exposed to Tric
sample10-rep4	49	Tric 0.25 (4) N	42 animals (neonates)	326.76	326.76	Neonates from adults exposed to Tric
sample10-rep5	50	Tric 0.25 (5) N	31 animals (neonates)	241.18	241.18	Neonates from adults exposed to Tric
You could normalize to “number of daphnids/sample” or we could normalize ourselves.
						Untreated
We also have estimated dry weights of our daphnids and could normalize based on those estimations.						Neonates from untreated adults
						Exposed to 4 u M DHA
Last time we had sent 7 day old animals . dry weight of 1 seven day old daphnid is 220 ug						Neonates from adults exposed to DHA
						Exposed to 4 u M LA
Dry weight of 1 eleven day old daphnid is 280 ug (sent this time) and 1 neonate is 7.78 ug (sent this time)						Neonates from adults exposed to LA
						Exposed to 40 u M Atrazine
						Neonates from adults exposed to Atrazine
						Exposed to 0.25 u M Triclosan
						Neonates from adults exposed to Tric

## Sheet: sample list
Sample list for		Namrata Sengupta091013 - William Baldwin Lab				Batch file (PL):
		arrive 7/22/13				Method file (PL):	animal-tighter-range-031411.dam
		PLstd #14of22 from batch Dec 2012				1000 ul total	daphnia!!!
		GLstd #14of32 from batch 5/9/11				a little less volume total for the MS vial
position#	Sample#	Sample name	PL file name	dry weights(g)	total volume	Amt. -PL samples (ml)	PL i.s. (ul)	GL i.s. (ul)	chloroform	methanol- 300 mM ammonium acetate(100:5.26)(ul)	Notes
1		std1		animal number			5	na	300	700
2		1	UT (1)	3	1	0.2	5	na	300	700
3		2	UT (2)	3	1	0.2	5	na	300	700
4		3	UT (3)	3	1	0.2	5	na	300	700
5		4	UT (4)	3	1	0.2	5	na	300	700
6		5	UT (5)	3	1	0.2	5	na	300	700
7		6	UT (1) N	26	1	0.8	5	na	300	700
8		7	UT (2) N	34	1	0.8	5	na	300	700
9		8	UT (3) N	43	1	0.8	5	na	300	700
10		9	UT (4) N	31	1	0.8	5	na	300	700
11		10	UT (5) N	37	1	0.8	5	na	300	700
12		std2					5	na	300	700
13		11	DHA 4 (1)	3	1	0.2	5	na	300	700
14		12	DHA 4 (2)	3	1	0.2	5	na	300	700
15		13	DHA 4 (3)	3	1	0.2	5	na	300	700
16		14	DHA 4 (4)	3	1	0.2	5	na	300	700
17		15	DHA 4 (5)	3	1	0.2	5	na	300	700
18		16	DHA 4 (1) N	57	1	0.5	5	na	300	700
19		17	DHA 4 (2) N	54	1	0.5	5	na	300	700
20		18	DHA 4 (3) N	53	1	0.5	5	na	300	700
21		19	DHA 4 (4) N	31	1	0.8	5	na	300	700
22		20	DHA 4 (5) N	42	1	0.8	5	na	300	700
23		std3					5	na	300	700
24		21	LA 4 (1)	3	1	0.2	5	na	300	700
25		22	LA 4 (2)	3	1	0.2	5	na	300	700
26		23	LA 4 (3)	3	1	0.2	5	na	300	700
27		24	LA 4 (4)	3	1	0.2	5	na	300	700
28		25	LA 4 (5)	3	1	0.2	5	na	300	700
29		26	LA 4 (1) N	34	1	0.8	5	na	300	700
30		27	LA 4 (2) N	28	1	0.8	5	na	300	700
31		28	LA 4 (3) N	45	1	0.8	5	na	300	700
32		29	LA 4 (4) N	46	1	0.8	5	na	300	700
33		30	LA 4 (5) N	57	1	0.5	5	na	300	700
34		std4					5	na	300	700
35		31	At 40 (1)	3	1	0.2	5	na	300	700
36		32	At 40 (2)	3	1	0.2	5	na	300	700
37		33	At 40 (3)	3	1	0.2	5	na	300	700
38		34	At 40 (4)	3	1	0.2	5	na	300	700
39		35	At 40 (5)	3	1	0.2	5	na	300	700
40		36	At 40 (1) N	46	1	0.8	5	na	300	700
41		37	At 40 (2) N	62	1	0.5	5	na	300	700
42		38	At 40 (3) N	71	1	0.5	5	na	300	700
43		39	At 40 (4) N	37	1	0.8	5	na	300	700
44		40	At 40 (5) N	47	1	0.8	5	na	300	700
45		std5					5	na	300	700
46		41	Tric 0.25 (1)	3	1	0.2	5	na	300	700
47		42	Tric 0.25 (2)	3	1	0.2	5	na	300	700
48		43	Tric 0.25 (3)	3	1	0.2	5	na	300	700
49		44	Tric 0.25 (4)	3	1	0.2	5	na	300	700
50		45	Tric 0.25 (5)	3	1	0.2	5	na	300	700
51		46	Tric 0.25 (1) N	27	1	0.8	5	na	300	700
52		47	Tric 0.25 (2) N	34	1	0.8	5	na	300	700
53		48	Tric 0.25 (3) N	29	1	0.8	5	na	300	700
54		49	Tric 0.25 (4) N	42	1	0.8	5	na	300	700
55		50	Tric 0.25 (5) N	31	1	0.8	5	na	300	700
56		std6					5	na	300	700
You could normalize to “number of daphnids/sample” or we could normalize ourselves.
We also have estimated dry weights of our daphnids and could normalize based on those estimations.
Last time we had sent 7 day old animals . dry weight of 1 seven day old daphnid is 220 ug
Dry weight of 1 eleven day old daphnid is 280 ug (sent this time) and 1 neonate is 7.78 ug (sent this time)

## Sheet: Alternate PG and TAG IDs
Experiment:
Sample no.
Sample description	Alternate Identification	Masses	Formula	Most probable
LysoPC 14:1		466.292	C22H45O7PN
LysoPC 14:0		468.308	C22H47O7PN
LysoPC 15:1		480.308	C23H47O7PN
LysoPC 15:0		482.323	C23H49O7PN
LysoPC 16:1		494.323	C24H49O7PN
LysoPC 16:0		496.339	C24H51O7PN
LysoPC 17:1		508.339	C25H51O7PN
LysoPC 17:0		510.354	C25H53O7PN
LysoPC 18:2		520.339	C26H51O7PN
LysoPC 18:1		522.354	C26H53O7PN
LysoPC 18:0		524.37	C26H55O7PN
LysoPC 20:0		552.401	C28H59O7PN
Total LysoPC
PC 28:1		676.49	C36H71O8PN
PC 28:0		678.505	C36H73O8PN
PC 30:2		702.505	C38H73O8PN
PC 30:1		704.521	C38H75O8PN
PC 30:0		706.537	C38H77O8PN
PC 31:2		716.521	C39H75O8PN
PC 31:1		718.537	C39H77O8PN
PC 31:0		720.552	C39H79O8PN
PC 32:3		728.521	C40H75O8PN	Check DCE notation and formulas
PC 32:2		730.537	C40H77O8PN	In this file:
PC 32:1		732.552	C40H79O8PN	744.5 C41H78O8PN PC(33:2)
PC 32:0		734.568	C40H81O8PN	744.5 C41H78O8PN PC(33:3)
PC 33:3		742.537	C41H77O8PN	should be
PC 33:2		744.552	C41H79O8PN	742.5 C41H76O8PN PC(33:3)
PC 33:1		746.568	C41H81O8PN	744.5 C41H78O8PN PC(33:2)
PC 33:0		748.583	C41H83O8PN	I think
PC 34:4		754.537	C42H77O8PN	It is *wrong*, need to fix each time until DCE is corrected
PC 34:3		756.552	C42H79O8PN
PC 34:2		758.568	C42H81O8PN	Run the Animal DCE list - adding these SM species and the PC below
PC 34:1		760.583	C42H83O8PN	673.5	C37H73N2O6P		SM(32:2)
PC 34:0		762.599	C42H85O8PN	675.6	C37H75N2O6P		SM(32:1)
PC 35:4		768.552	C43H79O8PN	677.6	C37H77N2O6P		SM(32:0)
PC 35:3		770.568	C43H81O8PN	685.6	C39H77N2O5P		SM(34:1)-H2O?
PC 35:2		772.583	C43H83O8PN	701.5	C39H77N2O6P	SM(16:1)	SM(34:2)
PC 35:1		774.599	C43H85O8PN	703.6	C39H79N2O6P	SM(16:0)	SM(34:1)
PC 36:4		782.568	C44H81O8PN	705.6	C39H81N2O6P	DSM(16:0)	SM(34:0)
PC 36:3		784.583	C44H83O8PN	729.6	C41H81N2O6P	SM(18:1)	SM(36:2)
PC 36:2		786.599	C44H85O8PN	731.6	C41H83N2O6P	SM(18:0)	SM(36:1)
PC 36:1		788.615	C44H87O8PN	733.6	C41H85N2O6P	DSM(18:0)	SM(36:0)
PC 36:0		790.63	C44H89O8PN	757.6	C43H85N2O6P		SM(38:2)
PC 37:4		796.583	C45H83O8PN	759.6	C43H87N2O6P		SM(38:1)
PC 37:3		798.599	C45H85O8PN	761.6	C43H89N2O6P		SM(38:0)
PC 37:2		800.615	C45H87O8PN	785.6	C45H89N2O6P	SM(22:1)	SM(40:2)
PC 37:1		802.63	C45H89O8PN	787.7	C45H91N2O6P	SM(22:0)	SM(40:1)
PC 38:5		808.583	C46H83O8PN	789.7	C45H93N2O6P	DSM(22:0)	SM(40:0)
PC 38:4		810.599	C46H85O8PN	813.7	C47H93N2O6P	SM(24:1)	SM(42:2)
PC 38:3		812.615	C46H87O8PN	815.7	C47H95N2O6P	SM(24:0)	SM(42:1)
PC 38:2		814.63	C46H89O8PN	817.7	C47H97N2O6P	DSM(24:0)	SM(42:0)
PC 38:1		816.646	C46H91O8PN
Total PC				686.5	C38H72O7PN	ePC(30:3)
LysoPE 14:1		424.245	C19H39O7PN	688.6	C38H74O7PN	ePC(30:2)
LysoPE 14:0		426.261	C19H41O7PN	690.6	C38H76O7PN	ePC(30:1)
LysoPE 15:1		438.261	C20H41O7PN	692.6	C38H78O7PN	ePC(30:0)
LysoPE 15:0		440.276	C20H43O7PN	714.5	C40H76O7PN	ePC(32:3)
LysoPE 16:1		452.276	C21H43O7PN	716.6	C40H78O7PN	ePC(32:2)
LysoPE 16:0		454.292	C21H45O7PN	718.6	C40H80O7PN	ePC(32:1)
LysoPE 17:1		466.292	C22H45O7PN	720.6	C40H82O7PN	ePC(32:0)
LysoPE 17:0		468.308	C22H47O7PN
LysoPE 18:2		478.292	C23H45O7PN
LysoPE 18:1		480.308	C23H47O7PN
LysoPE 18:0		482.323	C23H49O7PN
LysoPE 20:0		510.354	C25H53O7PN	PE-Cer 16:0 becomes PE-Cer(34:1)			PE-Cer(34:1)
Total LysoPE				I think that for Drosophila, the identifications of the PEcers are incorrect
PE 28:1		634.443	C33H65O8PN	because they are based on a 18:1 sphingoid base. Basically we included them because they are
PE 28:0		636.459	C33H67O8PN	easy targets, already in the scan for PE. But they need to be re-annotated in Drosophila
PE-Cer(34:1)		661.526	C36H74O6PN2	samples to include the correct base. The scan is based on the intact ion m/z (which is odd (numbered)
PE 30:1		662.474	C35H69O8PN	because of the two N, compared to other PEs with 1 N, which have even m/z) and the
PE 30:0		664.49	C35H71O8PN	presence of phosphoethanolamine, so the rest of the molecule was annotated
PE 31:2		674.474	C36H69O8PN	on the (wrong in this case) assumption of a 18:1 (sphingosine) base. Ruth
PE 31:1		676.49	C36H71O8PN
PE 31:0		678.505	C36H73O8PN	p.s. here is the “classic” paper: http://www.jbc.org/content/274/17/12049.long which finds the 14:1 backbone. Basically it means that the fatty acid should be 4 longer and the base 4 methylene groups shorter than we have annotated. Ruth
PE 32:3		686.474	C37H69O8PN
PE 32:2		688.49	C37H71O8PN
PE 32:1		690.505	C37H73O8PN
PE 32:0		692.521	C37H75O8PN
PE 33:3		700.49	C38H71O8PN
PE 33:2		702.505	C38H73O8PN
PE 33:1		704.521	C38H75O8PN
PE 33:0		706.537	C38H77O8PN
PE 34:4		712.49	C39H71O8PN
PE 34:3		714.505	C39H73O8PN
PE 34:2		716.521	C39H75O8PN
PE 34:1		718.537	C39H77O8PN
PE 34:0		720.552	C39H79O8PN
PE 35:4		726.505	C40H73O8PN
PE 35:3		728.521	C40H75O8PN
PE 35:2		730.537	C40H77O8PN
PE 35:1		732.552	C40H79O8PN
PE 36:4		740.521	C41H75O8PN
PE 36:3		742.537	C41H77O8PN
PE 36:2		744.552	C41H79O8PN
PE 36:1		746.568	C41H81O8PN
PE 36:0		748.583	C41H83O8PN
PE 37:4		754.537	C42H77O8PN
PE 37:3		756.552	C42H79O8PN
PE 37:2		758.568	C42H81O8PN
PE 37:1		760.583	C42H83O8PN
PE 38:5		766.537	C43H77O8PN
PE 38:4		768.552	C43H79O8PN
PE 38:3		770.568	C43H81O8PN
PE 38:2		772.583	C43H83O8PN	Alternate annotations
PE 38:1		774.599	C43H85O8PN	for Drosophila
Total PE				PGs		These would all be 10:0 containing in the PG (NL189) scan
PG 24:1	TAG 34:1	626.402	C30H61O10PN	TAG(34:1)		TAG 34:1	626.402	C36H70O6N
PG 24:0	TAG 34:0	628.417	C30H63O10PN	TAG(34:0)		TAG 34:0	628.417	C36H72O6N
PG 26:1	TAG 36:1	654.433	C32H65O10PN	TAG(36:1)		TAG 36:1	654.433	C38H74O6N
PG 26:0	TAG 36:0	656.448	C32H67O10PN	TAG(36:0)		TAG 36:0	656.448	C38H76O6N
PG 27:0	TAG 37:0	670.464	C33H69O10PN	TAG(37:0)		TAG 37:0	670.464	C39H78O6N
PG 28:2	TAG 38:3	680.448	C34H67O10PN	TAG(38:2)		TAG 38:2	680.448	C40H76O6N
PG 28:1	TAG 38:1	682.464	C34H69O10PN	TAG(38:1)		TAG 38:1	682.464	C40H78O6N
PG 28:0	TAG 38:0	684.48	C34H71O10PN	TAG(38:0)		TAG 38:0	684.48	C40H80O6N
PG 29:1	TAG 39:1	696.48	C35H71O10PN	TAG(39:1)		TAG 39:1	696.48	C42H82O6N
PG 29:0	TAG 39:0	698.495	C35H73O10PN	TAG(39:0)		TAG 39:0	698.495	C42H84O6N
PG 30:2	TAG 40:2	708.48	C36H71O10PN	TAG(40:2)		40:2	708.612	C43H82O6N
PG 30:1	TAG 40:1	710.495	C36H73O10PN	TAG(40:1)		40:1	710.628	C43H84O6N
PG 30:0	TAG 40:0	712.511	C36H75O10PN	TAG(40:0)		TAG 40:0	712.511	C43H86O6N
PG 31:1	TAG 41:1	724.511	C37H75O10PN	TAG(41:1)		41:1	724.643	C44H86O6N
PG 31:0	TAG 41:0	726.526	C37H77O10PN	TAG(41:0)		TAG 41:0	726.526	C44H88O6N
PG 32:2	TAG 42:2	736.511	C38H75O10PN			42:2	736.643	C45H86O6N
PG 32:1	TAG 42:1	738.526	C38H77O10PN			42:1	738.659	C45H88O6N
PG 32:0	TAG 42:0	740.542	C38H79O10PN			TAG 42:0	740.542	C45H90O6N
PG 33:2	TAG 43:2	750.526	C39H77O10PN			43:2	750.659	C46H88O6N
PG 33:1	TAG 43:1	752.542	C39H79O10PN			43:1	752.674	C46H90O6N
PG 33:0	TAG 43:0	754.558	C39H81O10PN			TAG 43:0	754.558	C46H92O6N
PG 34:4	TAG 44:4	760.511	C40H75O10PN			TAG 44:4	760.511	C47H86O6N
PG 34:3	TAG 44:3	762.526	C40H77O10PN			TAG 44:3	762.526	C47H88O6N
PG 34:2	TAG 44:2	764.542	C40H79O10PN			44:2	764.674	C47H90O6N
PG 34:1	TAG 44:1	766.558	C40H81O10PN			44:1	766.69	C47H92O6N
PG 34:0	TAG 44:0	768.573	C40H83O10PN			TAG 44:0	768.573	C47H94O6N
PG 35:3	TAG 45:3	776.542	C41H79O10PN			45:3	776.674	C48H90O6N
PG 35:2	TAG 45:2	778.558	C41H81O10PN			45:2	778.69	C48H92O6N
PG 35:1	TAG 45:1	780.573	C41H83O10PN			45:1	780.706	C48H94O6N
PG 36:4	TAG 46:4	788.542	C42H79O10PN			TAG 46:4	788.542	C49H90O6N
PG 36:3	TAG 46:3	790.558	C42H81O10PN			46:3	790.69	C49H92O6N
PG 36:2	TAG 46:2	792.573	C42H83O10PN			46:2	792.706	C49H94O6N
PG 36:1	TAG 46:1	794.589	C42H85O10PN			46:1	794.721	C49H96O6N
PG 37:2	TAG 47:2	806.589	C43H85O10PN			47:2	806.721	C50H96O6N
PG 37:1	TAG 47:1	808.604	C43H87O10PN			47:1	808.737	C50H98O6N
PG 38:2	TAG 48:2	820.604	C44H87O10PN			48:2	820.737	C51H98O6N
Total PG
PI 28:1		770.48	C37H73O13PN
PI 28:0		772.495	C37H75O13PN
PI 30:2		796.495	C39H75O13PN
PI 30:1		798.511	C39H77O13PN
PI 30:0		800.527	C39H79O13PN
PI 31:2		810.511	C40H77O13PN
PI 31:1		812.527	C40H79O13PN
PI 31:0		814.542	C40H81O13PN
PI 32:2		824.527	C41H79O13PN
PI 32:1		826.542	C41H81O13PN
PI 32:0		828.558	C41H83O13PN
PI 33:2		838.542	C42H81O13PN
PI 33:1		840.558	C42H83O13PN
PI 33:0		842.573	C42H85O13PN
PI 34:3		850.542	C43H81O13PN
PI 34:2		852.558	C43H83O13PN
PI 34:1		854.573	C43H85O13PN
PI 35:2		866.573	C44H85O13PN
PI 35:1		868.589	C44H87O13PN
PI 35:0		870.605	C44H89O13PN
PI 36:4		876.558	C45H83O13PN
PI 36:3		878.573	C45H85O13PN
PI 36:2		880.589	C45H87O13PN
PI 36:1		882.605	C45H89O13PN
PI 38:2		908.62	C47H91O13PN
PI 38:1		910.636	C47H93O13PN
PI 38:0		912.651	C47H95O13PN
Total PI
PS 30:2		704.448	C36H67O10PN
PS 30:1		706.464	C36H69O10PN
PS 30:0		708.48	C36H71O10PN
PS 32:2		732.48	C38H71O10PN
PS 32:1		734.495	C38H73O10PN
PS 32:0		736.511	C38H75O10PN
PS 33:2		746.495	C39H73O10PN
PS 33:1		748.511	C39H75O10PN
PS 33:0		750.526	C39H77O10PN
PS 34:4		756.48	C40H71O10PN
PS 34:3		758.495	C40H73O10PN
PS 34:2		760.511	C40H75O10PN
PS 34:1		762.526	C40H77O10PN
PS 34:0		764.542	C40H79O10PN
PS 35:2		774.526	C41H77O10PN
PS 35:1		776.542	C41H79O10PN
PS 35:0		778.558	C41H81O10PN
PS 36:5		782.495	C42H73O10PN
PS 36:4		784.511	C42H75O10PN
PS 36:3		786.526	C42H77O10PN
PS 36:2		788.542	C42H79O10PN
PS 36:1		790.558	C42H81O10PN
PS 36:0		792.573	C42H83O10PN
PS 38:3		814.558	C44H81O10PN
PS 38:2		816.573	C44H83O10PN
PS 38:1		818.589	C44H85O10PN
Total PS
PA 32:2		662.474	C35H69O8PN
PA 32:1		664.49	C35H71O8PN
PA 34:3		688.49	C37H71O8PN
PA 34:2		690.505	C37H73O8PN
PA 34:1		692.521	C37H75O8PN
PA 36:4		714.505	C39H73O8PN
PA 36:3		716.521	C39H75O8PN
PA 36:2		718.537	C39H77O8PN
PA 36:1		720.552	C39H79O8PN
Total PA
30:2		554.477	C33H64O5N
30:1		556.492	C33H66O5N
31:1		570.508	C34H68O5N
32:2		582.508	C35H68O5N
32:1		584.524	C35H70O5N
33:2		596.524	C36H70O5N
33:1		598.539	C36H72O5N
34:3		608.524	C37H70O5N
34:2		610.539	C37H72O5N
34:1		612.555	C37H74O5N
35:2		624.555	C38H74O5N
35:1		626.57	C38H76O5N
36:3		636.555	C39H74O5N
36:2		638.57	C39H76O5N
36:1		640.586	C39H78O5N
37:3		650.57	C40H76O5N
37:2		652.586	C40H78O5N
37:1		654.602	C40H80O5N
38:3		664.586	C41H78O5N
38:2		666.602	C41H80O5N
38:1		668.617	C41H82O5N
Total DAG16:1 NL271
30:2		554.477	C33H64O5N
30:1		556.492	C33H66O5N
31:1		570.508	C34H68O5N
32:2		582.508	C35H68O5N
32:1		584.524	C35H70O5N
33:2		596.524	C36H70O5N
33:1		598.539	C36H72O5N
34:3		608.524	C37H70O5N
34:2		610.539	C37H72O5N
34:1		612.555	C37H74O5N
35:2		624.555	C38H74O5N
35:1		626.57	C38H76O5N
36:3		636.555	C39H74O5N
36:2		638.57	C39H76O5N
36:1		640.586	C39H78O5N
37:3		650.57	C40H76O5N
37:2		652.586	C40H78O5N
37:1		654.602	C40H80O5N
38:3		664.586	C41H78O5N
38:2		666.602	C41H80O5N
38:1		668.617	C41H82O5N
DAG 18:1 NL299
40:2		708.612	C43H82O6N	BTW, I noticed that in that file you used the eTAG notation, whereas in the
40:1		710.628	C43H84O6N	earlier ones you used odd chains for the TAGs....probably it was the switch to the DCE....
41:3		720.612	C44H82O6N	FIXED 9/24/13
41:2		722.628	C44H84O6N
41:1		724.643	C44H86O6N
42:2		736.643	C45H86O6N
42:1		738.659	C45H88O6N
43:3		748.643	C46H86O6N
43:2		750.659	C46H88O6N
43:1		752.674	C46H90O6N
44:2		764.674	C47H90O6N
44:1		766.69	C47H92O6N
45:3		776.674	C48H90O6N
45:2		778.69	C48H92O6N
45:1		780.706	C48H94O6N
46:3		790.69	C49H92O6N
46:2		792.706	C49H94O6N
46:1		794.721	C49H96O6N
47:3		804.706	C50H94O6N
47:2		806.721	C50H96O6N
47:1		808.737	C50H98O6N
48:3		818.721	C51H96O6N
48:2		820.737	C51H98O6N
48:1		822.752	C51H100O6N
49:4		830.721	C52H96O6N
49:3		832.737	C52H98O6N
49:2		834.752	C52H100O6N
49:1		836.768	C52H102O6N
50:4		844.737	C53H98O6N
50:3		846.752	C53H100O6N
50:2		848.768	C53H102O6N
50:1		850.784	C53H104O6N
51:4		858.752	C54H100O6N
51:3		860.768	C54H102O6N
51:2		862.784	C54H104O6N
51:1		864.799	C54H106O6N
52:4		872.768	C55H102O6N
52:3		874.784	C55H104O6N
52:2		876.799	C55H106O6N
52:1		878.815	C55H108O6N
53:5		884.768	C56H102O6N
53:4		886.784	C56H104O6N
53:3		888.799	C56H106O6N
53:2		890.815	C56H108O6N
53:1		892.83	C56H110O6N
54:5		898.784	C57H104O6N
54:4		900.799	C57H106O6N
54:3		902.815	C57H108O6N
54:2		904.83	C57H110O6N
54:1		906.846	C57H112O6N
Total TAG 16:1 NL271
40:2		708.612	C43H82O6N
40:1		710.628	C43H84O6N
41:3		720.612	C44H82O6N
41:2		722.628	C44H84O6N
41:1		724.643	C44H86O6N
42:2		736.643	C45H86O6N
42:1		738.659	C45H88O6N
43:3		748.643	C46H86O6N
43:2		750.659	C46H88O6N
43:1		752.674	C46H90O6N
44:2		764.674	C47H90O6N
44:1		766.69	C47H92O6N
45:3		776.674	C48H90O6N
45:2		778.69	C48H92O6N
45:1		780.706	C48H94O6N
46:3		790.69	C49H92O6N
46:2		792.706	C49H94O6N
46:1		794.721	C49H96O6N
47:3		804.706	C50H94O6N
47:2		806.721	C50H96O6N
47:1		808.737	C50H98O6N
48:3		818.721	C51H96O6N
48:2		820.737	C51H98O6N
48:1		822.752	C51H100O6N
49:4		830.721	C52H96O6N
49:3		832.737	C52H98O6N
49:2		834.752	C52H100O6N
49:1		836.768	C52H102O6N
50:4		844.737	C53H98O6N
50:3		846.752	C53H100O6N
50:2		848.768	C53H102O6N
50:1		850.784	C53H104O6N
51:4		858.752	C54H100O6N
51:3		860.768	C54H102O6N
51:2		862.784	C54H104O6N
51:1		864.799	C54H106O6N
52:4		872.768	C55H102O6N
52:3		874.784	C55H104O6N
52:2		876.799	C55H106O6N
52:1		878.815	C55H108O6N
53:5		884.768	C56H102O6N
53:4		886.784	C56H104O6N
53:3		888.799	C56H106O6N
53:2		890.815	C56H108O6N
53:1		892.83	C56H110O6N
54:5		898.784	C57H104O6N
54:4		900.799	C57H106O6N
54:3		902.815	C57H108O6N
54:2		904.83	C57H110O6N
54:1		906.846	C57H112O6N
Total TAG 18:1 NL299
Total all lipids
Total Polar Lipids
Total Neutral Lipids
Sample no.

## Sheet: summary
Summary				nmol per 10 daphnids		nmol per 10 daphnids		nmol per 10 daphnids		nmol per 10 daphnids		nmol per 10 daphnids		nmol per 10 daphnids		nmol per 10 daphnids		nmol per 10 daphnids		nmol per 10 daphnids		nmol per 10 daphnids			% of total signal		% of total signal		% of total signal		% of total signal		% of total signal		% of total signal		% of total signal		% of total signal		% of total signal		% of total signal			nmol per sample sent		nmol per sample sent
				5_UT5		10_UT5_N		15_DHA4_5		20_DHA4_5N		25_LA4_5		30_LA4_5N		35_At40_5		40_At40_5N		45_Tric0.25_5		50_Tric0.25_5N			5_UT5		10_UT5_N		15_DHA4_5		20_DHA4_5N		25_LA4_5		30_LA4_5N		35_At40_5		40_At40_5N		45_Tric0.25_5		50_Tric0.25_5N			5_UT5		10_UT5_N
Compound Name	Masses	Formula	Alternate annotations	ave	stdev	ave	stdev	ave	stdev	ave	stdev	ave	stdev	ave	stdev	ave	stdev	ave	stdev	ave	stdev	ave	stdev		ave	stdev	ave	stdev	ave	stdev	ave	stdev	ave	stdev	ave	stdev	ave	stdev	ave	stdev	ave	stdev	ave	stdev		ave	stdev	ave	stdev
LysoPC 14:1	466.292	C22H45O7PN	for Drosophila	0	0	0	0	0	0	0	0	0	0	0	0	0	0	0	0	0	0	0	0		0	0	0	0	0	0	0	0	0	0	0	0	0	0	0	0	0	0	0	0		0	0	0	0
LysoPC 14:0	468.308	C22H47O7PN	PGs	0	0	0	0	0	0	0	0	0	0	0	0	0	0	0	0	0	0	0	0		0	0	0	0	0	0	0	0	0	0	0	0	0	0	0	0	0	0	0	0		0	0	0	0
LysoPC 15:1	480.308	C23H47O7PN		0	0	0	0	0	0	0	0	0	0	0	0	0	0	0	0	0	0	0	0		0	0	0	0	0	0	0	0	0	0	0	0	0	0	0	0	0	0	0	0		0	0	0	0
LysoPC 15:0	482.323	C23H49O7PN		0	0	0	0	0	0	0	0	0	0	0	0	0	0	0	0	0	0	0	0		0	0	0	0	0	0	0	0	0	0	0	0	0	0	0	0	0	0	0	0		0	0	0	0
LysoPC 16:1	494.323	C24H49O7PN		0.04	0.0147667	0.00177178	0.0017083	0.0293333	0.0093244	0.000298236	0.000333504	0.0136667	0.0219342	0.000133355	0.000150491	0.0303333	0.015248	0.000174543	0.000112083	0.028	0.0131972	0.000315554	0.000424491		0.0742821	0.0213014	0.471468	0.422119	0.0676424	0.0345734	0.151081	0.107502	0.0550912	0.105906	0.0386499	0.0378993	0.0580792	0.0295204	0.163747	0.0965436	0.0435392	0.0166294	0.104374	0.126342		0.012	0.00443001	0.0053	0.00481096
LysoPC 16:0	496.339	C24H51O7PN		0.126	0.0647495	0.00653257	0.00751772	0.0743333	0.0170212	0.000730267	0.00100836	0.0696667	0.126504	0.00071413	0.000774715	0.0676667	0.0270442	0.000456763	0.000727627	0.056	0.0436463	0.00211905	0.00310113		0.231363	0.0980959	1.54441	1.30676	0.169172	0.068865	0.322466	0.371714	0.293862	0.606615	0.290951	0.396298	0.130261	0.0521346	0.244498	0.170914	0.0804415	0.051112	0.621723	0.852543		0.0378	0.0194249	0.01885	0.0197542
LysoPC 17:1	508.339	C25H51O7PN		0	0	0	0	0	0	0	0	0	0	0	0	0	0	0	0	0	0	0	0		0	0	0	0	0	0	0	0	0	0	0	0	0	0	0	0	0	0	0	0		0	0	0	0
LysoPC 17:0	510.354	C25H53O7PN		0	0	0	0	0	0	0	0	0	0	0	0	0	0	0	0	0	0	0	0		0	0	0	0	0	0	0	0	0	0	0	0	0	0	0	0	0	0	0	0		0	0	0	0
LysoPC 18:2	520.339	C26H51O7PN		0.077	0.0445876	0.00407468	0.00399496	0.101333	0.0314113	0.000710804	0.000822928	0.075	0.074162	0.000851011	0.000447145	0.107333	0.0470018	0.000479649	0.000427067	0.113667	0.0664935	0.000757126	0.000946604		0.142002	0.0673742	1.02536	0.663163	0.231724	0.111586	0.361056	0.252614	0.261002	0.362484	0.362396	0.182032	0.206954	0.0916098	0.41094	0.244999	0.168988	0.0613044	0.266855	0.272937		0.0231	0.0133763	0.012025	0.0105061
LysoPC 18:1	522.354	C26H53O7PN		0.145667	0.0491963	0.00501324	0.00590077	0.0996667	0.0282204	0.000764255	0.000881931	0.0983333	0.135785	0.00145049	0.000804727	0.0953333	0.0365794	0.000642341	0.000654632	0.115333	0.0534556	0.00148755	0.00186828		0.27084	0.0636956	1.17704	0.76354	0.229098	0.108922	0.395224	0.278758	0.380727	0.668233	0.549141	0.246358	0.184463	0.0744057	0.49182	0.228022	0.175673	0.0471385	0.528603	0.456148		0.0437	0.0147589	0.01445	0.0150501
LysoPC 18:0	524.37	C26H55O7PN		0.0143333	0.00703167	0.000635551	0.00103242	0.00433333	0.000912871	5.57018e-05	9.05731e-05	0.0383333	0.0857159	0.000153571	0.000225736	0.005	0.00408248	0.000204295	0.00018522	0.00133333	0.00298142	0.000142857	0.000319438		0.0270486	0.0127174	0.115953	0.137782	0.00985623	0.00373001	0.0210894	0.0321988	0.180929	0.404569	0.0702225	0.115887	0.0101101	0.00832868	0.170875	0.150329	0.00244284	0.00546236	0.0310955	0.0695317		0.0043	0.0021095	0.00175	0.00264723
LysoPC 20:0	552.401	C28H59O7PN		0.0216667	0.0158114	0.000100179	0.000166786	0.00133333	0.00217307	8.8905e-05	4.62788e-05	0	0	0	0	0.002	0.00447214	5.31915e-06	1.1894e-05	0	0	0	0		0.0394479	0.0282662	0.026127	0.0367906	0.00194998	0.00305442	0.0983265	0.0952405	0	0	0	0	0.00408903	0.00914334	0.0015959	0.00356853	0	0	0	0		0.0065	0.00474342	0.0003	0.000447214
Total LysoPC				0.424667	0.180225	0.018128	0.0199237	0.310333	0.0846348	0.00264817	0.00308406	0.295	0.439025	0.00330256	0.00194838	0.307667	0.127222	0.00196291	0.0020847	0.314333	0.171183	0.00482213	0.00659242		0.784984	0.258766	4.36036	3.16839	0.709443	0.322655	1.34924	0.941995	1.17161	2.14624	1.31136	0.816829	0.593956	0.251731	1.48348	0.77138	0.471085	0.160202	1.55265	1.72736		0.1274	0.0540676	0.052675	0.0517646
PC(28:1)	676.5	C36H70O8PN		0.149333	0.0701744	1.83847e-05	2.66063e-05	0.000333333	0.000745356	0	0	0	0	0	0	0.001	0.000912871	0	0	0.001	0.00223607	0	0		0.284776	0.134534	0.0177524	0.0246351	0.000555473	0.00124208	0	0	0	0	0	0	0.00190615	0.00176959	0	0	0.00183213	0.00409677	0	0		0.0448	0.0210523	7.5e-05	0.000111803
PC(29:3)	686.5	C38H72O7PN		0.0423333	0.00365148	0	0	0	0	0	0	0.000333333	0.000745356	0	0	0	0	0	0	0	0	0	0		0.0805427	0.00735051	0	0	0	0	0	0	0.000978929	0.00218895	0	0	0	0	0	0	0	0	0	0		0.0127	0.00109545	0	0
PC(29:2)	688.5	C38H74O7PN		0.059	0.0237639	5.81395e-06	1.30004e-05	0.00133333	0.00217307	8.06452e-06	1.80328e-05	0.000666667	0.00149071	4.88902e-05	6.70383e-05	0.00133333	0.00139443	2.26403e-05	2.31229e-05	0.000333333	0.000745356	1.85185e-05	4.14087e-05		0.111821	0.0409284	0.00387267	0.00865956	0.00238851	0.00334636	0.0106076	0.0237193	0.00109032	0.00243803	0.0117037	0.0133627	0.00241405	0.00234401	0.0266457	0.034665	0.00061071	0.00136559	0.00799319	0.0178733		0.0177	0.00712917	2.5e-05	5.59017e-05
PC(29:1)	690.5	C38H76O7PN		0.062	0.0187231	0.000270883	0.000257184	0.0156667	0.00345607	0.000271026	0.000185324	0.011	0.00787048	0.000269455	0.000153693	0.019	0.00345607	0.000155933	6.26909e-05	0.0183333	0.00263523	0.000416305	0.00022173		0.116954	0.0308393	0.118765	0.0775031	0.0340762	0.00704419	0.172373	0.0568592	0.0328659	0.031411	0.0991641	0.0253352	0.0366471	0.00759121	0.158298	0.0670067	0.0299508	0.00549729	0.214491	0.0446594		0.0186	0.00561694	0.000925	0.000793529
PC(29:0)	692.6	C38H78O7PN		0.0523333	0.02284	0.000154727	0.000135308	0.00666667	0.00424918	6.24585e-05	2.283e-05	0.00566667	0.00190029	0.000143181	0.000123051	0.00933333	0.00365148	7.38182e-05	5.30652e-05	0.00633333	0.000745356	6.28535e-05	7.51103e-05		0.0978754	0.0373147	0.0472905	0.00940338	0.0128528	0.00357025	0.0460508	0.0130853	0.0178326	0.0121061	0.0461771	0.0140355	0.0175279	0.00501039	0.063859	0.029622	0.0104163	0.00212059	0.021886	0.0203049		0.0157	0.00685201	0.000475	0.000323554
PC(30:1)	704.5	C38H74O8PN		0.125	0.0203101	6.1941e-05	0.000113553	0.0583333	0.0331872	1.50943e-05	3.3752e-05	0.0426667	0.0326301	0.000254078	0.000329705	0.109	0.0485283	3.86717e-05	6.91518e-05	0.0603333	0.021259	0	0		0.235968	0.0226605	0.0361836	0.0772464	0.117571	0.0306737	0.0109397	0.0244619	0.101466	0.0596006	0.0719523	0.0963707	0.208531	0.0958528	0.0152718	0.0220073	0.09389	0.0196241	0	0		0.0375	0.00609303	0.00025	0.000492125
PC(30:0)	706.5	C38H76O8PN		0.142333	0.0347531	0.000484623	0.000549869	0.063	0.0319809	0.000163315	0.000128815	0.048	0.0256959	0.000587517	0.000403406	0.073	0.0174165	0.000239899	0.000257257	0.0816667	0.0287711	0.000375376	0.000283585		0.267619	0.0463548	0.131601	0.0467683	0.126207	0.0356365	0.0997374	0.0420369	0.128253	0.0387828	0.193903	0.0563785	0.139146	0.0270808	0.163743	0.0650703	0.126245	0.0134059	0.17031	0.05935		0.0427	0.0104259	0.001425	0.00134803
PC(31:3)	714.5	C40H76O7PN		0.0673333	0.0238223	0.000786213	0.000528951	0.0226667	0.00712975	0.000636882	0.000518735	0.0146667	0.00900617	0.000808861	0.000350529	0.0253333	0.00361325	0.000437231	0.000224931	0.0276667	0.00450309	0.000762298	0.000501888		0.13052	0.0486422	0.262136	0.0931981	0.0476039	0.00409217	0.375746	0.101129	0.0368445	0.0112015	0.317205	0.0899935	0.0487658	0.00779058	0.433704	0.211384	0.0454531	0.0101517	0.393582	0.163931		0.0202	0.00714668	0.00245	0.00134222
PC(31:2)	716.6	C40H78O7PN		0.0756667	0.0240543	0.000110774	0.000131509	0.0143333	0.00508265	5.34456e-05	5.06536e-05	0.0123333	0.00662487	0.000222054	0.000226547	0.0473333	0.0166082	5.18895e-05	5.07885e-05	0.0233333	0.0108653	5.09259e-05	9.02481e-05		0.143626	0.0415903	0.0351837	0.0344248	0.030485	0.00569323	0.0673792	0.075105	0.0358455	0.0198104	0.0734309	0.0559236	0.0891814	0.0215306	0.0428103	0.0348442	0.0347736	0.010163	0.0130661	0.0200132		0.0227	0.0072163	0.000375	0.000433013
PC(31:1)	718.6	C40H80O7PN		0.173	0.0338173	0.00207659	0.00196079	0.129	0.0754026	0.00107227	0.000728205	0.087	0.0289971	0.0022069	0.00118333	0.209667	0.0556202	0.000777868	0.00049716	0.178	0.0772568	0.00160841	0.00109865		0.326493	0.0456228	0.57754	0.157209	0.259931	0.0667557	0.688417	0.198933	0.249786	0.0860941	0.783226	0.180063	0.401121	0.0992642	0.69024	0.179118	0.275268	0.0662562	0.767433	0.220906		0.0519	0.0101452	0.006225	0.00480267
PC(31:0)	720.6	C40H82O7PN		0.075	0.0170375	0.000623629	0.000528184	0.0306667	0.013774	0.000372602	0.000202491	0.0266667	0.0106719	0.000830342	0.000451757	0.0406667	0.00750925	0.000465223	0.0002687	0.044	0.011879	0.000588155	0.000318778		0.142616	0.0309655	0.191173	0.0386366	0.0621391	0.0130374	0.264792	0.0880732	0.0736001	0.0174632	0.312288	0.0985226	0.077615	0.00868171	0.423614	0.125415	0.0707285	0.015215	0.299591	0.0650747		0.0225	0.00511126	0.0019	0.00127291
PC(32:2)	730.5	C40H76O8PN		0.900333	0.105682	0.00128981	0.00182893	0.779	0.335904	0.000302766	0.000335664	0.657667	0.285921	0.00496693	0.00347988	1.05033	0.237028	0.00135472	0.0020864	1.16033	0.295022	0.00141799	0.00263847		1.70462	0.0759505	0.535699	0.473903	1.58344	0.211272	0.198602	0.215913	1.77784	0.1626	1.53804	0.70064	1.99334	0.237669	0.638959	0.744213	1.83615	0.174789	0.352237	0.574333		0.2701	0.0317045	0.004625	0.00623436
PC(32:1)	732.5	C40H78O8PN		2.55067	0.438759	0.00848452	0.0105881	1.68967	0.717269	0.00090669	0.000784063	1.399	0.635192	0.0144418	0.0098693	2.11633	0.314436	0.00360975	0.0054352	2.42867	0.674363	0.00367623	0.00679195		4.8265	0.624023	2.16321	1.13387	3.45811	0.585721	0.530446	0.27131	3.76845	0.406278	4.49011	2.05853	4.04209	0.267616	1.75973	1.85496	3.82731	0.397828	0.99877	1.3852		0.7652	0.131628	0.02495	0.0269303
PC(32:0)	734.6	C40H80O8PN		0.347	0.050791	0.00181764	0.00220943	0.183667	0.0975491	0.000411925	0.000319528	0.134	0.0472082	0.00252166	0.00165337	0.191333	0.0618511	0.000912226	0.00112761	0.204	0.0671503	0.000969289	0.00118268		0.656706	0.0661566	0.453918	0.185986	0.36154	0.0919334	0.249911	0.0631158	0.38004	0.128583	0.851169	0.441462	0.361795	0.0903846	0.548457	0.354672	0.316457	0.0347259	0.368826	0.17103		0.1041	0.0152373	0.005325	0.00548976
PC(33:4)	740.6	C42H78O7PN		0.0483333	0.0104748	0.000430524	0.000227622	0.026	0.00365148	0.000276237	0.000243652	0.0156667	0.00862812	0.000404128	0.000233731	0.032	0.00915909	0.000141908	0.000107864	0.033	0.00462481	0.000399447	0.000278677		0.0928933	0.0227229	0.156095	0.0485875	0.0577558	0.0143032	0.206774	0.118046	0.0416023	0.0155519	0.142493	0.0144926	0.0604287	0.0109667	0.192284	0.15377	0.0555781	0.0175966	0.197442	0.0772079		0.0145	0.00314245	0.001375	0.000565962
PC(33:3)	742.6	C42H80O7PN		0.124333	0.0197765	0.0017988	0.00114483	0.0936667	0.0319157	0.00140965	0.00101882	0.069	0.0312828	0.00186715	0.000736042	0.120667	0.0236173	0.00102388	0.000535221	0.112333	0.0207364	0.00150051	0.000853611		0.237112	0.039226	0.606667	0.166786	0.195519	0.0175753	0.876768	0.172423	0.18314	0.0120816	0.736542	0.201834	0.229439	0.0193535	1.0102	0.5222	0.183599	0.0389534	0.772995	0.224723		0.0373	0.00593296	0.005625	0.00280206
PC(33:2)	744.6	C42H82O7PN		0.329	0.0555978	0.0017597	0.00176574	0.242	0.0876895	0.000822429	0.00034177	0.207333	0.0865432	0.00228745	0.00134714	0.336667	0.0644313	0.00098781	0.00100687	0.352333	0.0724818	0.00137612	0.00128388		0.622853	0.0740626	0.479573	0.105254	0.501605	0.0191772	0.601623	0.202819	0.566785	0.0821296	0.778838	0.130055	0.640409	0.0540162	0.724649	0.0644508	0.567994	0.0804364	0.589088	0.137164		0.0987	0.0166793	0.0053	0.00438624
PC(33:1)	746.6	C42H84O7PN		0.749	0.168286	0.00377456	0.00328722	0.432	0.161668	0.00147912	0.00101014	0.366667	0.132686	0.00512511	0.00319132	0.538	0.133497	0.00181024	0.00162473	0.589333	0.142549	0.00251523	0.00247674		1.41691	0.276727	1.08822	0.115061	0.891839	0.0493353	0.92289	0.108723	1.01605	0.196951	1.70851	0.365881	1.01923	0.134423	1.37515	0.31839	0.93771	0.0855895	1.0324	0.340547		0.2247	0.0504859	0.011475	0.00807455
PC(33:0)	748.6	C42H86O7PN		0.096	0.0145105	0.00084273	0.000569757	0.0433333	0.0167912	0.000521219	0.000232395	0.0356667	0.0123378	0.000711492	0.000285392	0.0393333	0.00787048	0.000467279	0.000288784	0.0443333	0.00829993	0.00060146	0.000317538		0.181641	0.0181156	0.28832	0.0773508	0.0895343	0.0114612	0.374159	0.10105	0.107583	0.0594696	0.288879	0.103665	0.0751354	0.0118389	0.424687	0.144679	0.0722247	0.015539	0.310438	0.0544037		0.0288	0.00435316	0.002625	0.00131101
PC(34:4)	754.5	C42H76O8PN		0.481	0.0757518	0.00275469	0.00239927	0.710333	0.278404	0.000631119	0.000545686	0.563333	0.287035	0.00371853	0.0029441	0.858667	0.202921	0.00118609	0.00164621	0.983	0.259902	0.00111934	0.00149185		0.91807	0.175604	0.786968	0.191115	1.45908	0.182912	0.410886	0.222088	1.46371	0.303391	1.12211	0.574799	1.62971	0.216792	0.658986	0.419331	1.5549	0.139383	0.413056	0.239697		0.1443	0.0227255	0.008525	0.00637402
PC(34:3)	756.5	C42H78O8PN		1.94533	0.207188	0.00854687	0.00885375	1.945	0.77464	0.00153575	0.00118649	1.64467	0.748518	0.0106876	0.00812142	2.35567	0.549091	0.00357858	0.00484484	2.79233	0.78665	0.00395156	0.00585944		3.69962	0.390181	2.26402	0.769953	3.98859	0.534004	0.978164	0.497702	4.36059	0.403403	3.36478	1.43544	4.4707	0.58153	1.99265	1.41495	4.38604	0.343814	1.31605	1.07857		0.5836	0.0621565	0.025825	0.0229399
PC(34:2)	758.6	C42H80O8PN		6.73	0.741995	0.0191287	0.0220896	4.51267	1.98447	0.00266582	0.0025885	3.63633	1.62564	0.0235566	0.0156602	4.489	0.950117	0.00774905	0.0109809	5.873	1.90691	0.00780777	0.0150903		12.7419	0.270885	4.91276	2.11899	9.14939	1.42087	1.87464	1.47731	9.7116	0.425847	7.61106	2.82933	8.54313	1.13616	4.04602	3.7186	9.14144	0.471329	2.07204	3.11383		2.019	0.222599	0.057	0.0565045
PC(34:1)	760.6	C42H82O8PN		7.41	1.01768	0.0140106	0.0158137	4.31733	2.03701	0.00192444	0.00192974	3.17167	1.49247	0.0188979	0.0118742	3.43	0.792406	0.00567278	0.00785796	5.20133	2.07215	0.00600429	0.00957004		14.0361	1.28553	3.73447	1.41322	8.67358	1.60724	1.2516	0.856032	8.42684	0.994755	6.37503	3.23825	6.51667	0.915267	2.99214	3.12087	7.92784	1.11196	1.88706	1.80511		2.223	0.305305	0.04175	0.0398165
PC(34:0)	762.6	C42H84O8PN		0.019	0.0424853	0.000732115	0.000682215	0	0	0.00026186	0.000255229	0.001	0.00223607	0.000523961	0.000330024	0.0193333	0.0177404	0.000356996	0.000395906	0	0	0.0004622	0.000441388		0.0314156	0.0702473	0.238795	0.0853409	0	0	0.16117	0.119257	0.00471988	0.010554	0.218807	0.130212	0.0348681	0.0276398	0.238872	0.122922	0	0	0.195225	0.0598775		0.0057	0.0127456	0.002225	0.00160419
PC(35:5)	766.6	C44H80O7PN		0.07	0.00754615	0.00115303	0.000778624	0.100333	0.0275227	0.00104781	0.000607628	0.0663333	0.0329225	0.000954038	0.000891133	0.128333	0.0330614	0.000636573	0.000287565	0.139	0.0402527	0.00124859	0.000470089		0.13337	0.0176575	0.368215	0.071308	0.21421	0.0334511	0.693631	0.1616	0.173455	0.0381033	0.329038	0.220437	0.243286	0.0367358	0.646109	0.286877	0.219931	0.0257422	0.709356	0.225991		0.021	0.00226385	0.00365	0.00219979
PC(35:4)	768.6	C44H82O7PN		0.086	0.0152571	0.000721077	0.000447403	0.0716667	0.0209828	0.000501813	0.000539307	0.059	0.0296882	0.000917609	0.000538751	0.093	0.0244779	0.000419667	0.000311884	0.0923333	0.0120531	0.000543389	0.000488275		0.163437	0.0253832	0.232126	0.0615232	0.151526	0.0122116	0.298524	0.145881	0.153727	0.0304383	0.335453	0.121763	0.176334	0.0285431	0.368961	0.194957	0.151634	0.0309492	0.26036	0.173207		0.0258	0.00457712	0.002275	0.00117726
PC(35:3)	770.6	C44H84O7PN		0.319	0.0737921	0.00167029	0.0011941	0.198333	0.108474	0.000923093	0.00065938	0.176	0.0632741	0.00176694	0.000892689	0.262667	0.0427623	0.000791223	0.000597821	0.303	0.117918	0.0012221	0.000873435		0.602199	0.104922	0.524107	0.0364111	0.392561	0.0723096	0.571627	0.0833369	0.481781	0.0368339	0.640885	0.0339775	0.50377	0.0714536	0.66546	0.119291	0.463171	0.0883942	0.575952	0.188777		0.0957	0.0221376	0.0052	0.00293098
PC(35:2)	772.6	C44H86O7PN		0.633667	0.103114	0.00215799	0.00212025	0.322667	0.127217	0.000612556	0.000634029	0.302667	0.147472	0.00266917	0.00202724	0.378667	0.067991	0.00100134	0.000970631	0.453333	0.113731	0.00129066	0.00166039		1.20033	0.154857	0.546942	0.172638	0.662731	0.0704552	0.409281	0.247892	0.799587	0.068249	0.84033	0.309447	0.723266	0.0886547	0.721739	0.219775	0.723109	0.091733	0.484238	0.24555		0.1901	0.0309342	0.006475	0.00542664
PC(35:1)	774.6	C44H88O7PN		0.396333	0.0890958	0.00211281	0.00177035	0.196667	0.0686578	0.00128349	0.000881532	0.153667	0.0492358	0.00186728	0.000892231	0.183333	0.0389266	0.00093607	0.000581621	0.226667	0.0555028	0.00196398	0.00123094		0.744213	0.0999723	0.636421	0.156197	0.411347	0.0361674	0.819305	0.252348	0.435023	0.116419	0.718092	0.183157	0.348037	0.0318577	0.844836	0.275485	0.360012	0.0258244	0.964787	0.241187		0.1189	0.0267287	0.006425	0.00428351
PC(35:0)	776.6	C44H90O7PN		0.093	0.0241638	0.000826011	0.000432243	0.0756667	0.0239386	0.000539867	0.000266254	0.0546667	0.0205953	0.000556655	0.000426317	0.086	0.0120531	0.000395324	0.000189838	0.0966667	0.0221108	0.000663753	0.000336292		0.17505	0.0354268	0.304283	0.107385	0.159437	0.0184152	0.376246	0.0761414	0.149705	0.00988261	0.192647	0.0510389	0.164236	0.00533052	0.398986	0.177127	0.154393	0.020773	0.352321	0.0935858		0.0279	0.00724914	0.00265	0.00118388
PC(36:6)	778.5	C44H76O8PN		0.190667	0.0609029	0.00528372	0.00345979	0.79	0.241543	0.00232617	0.00180282	0.563667	0.298239	0.00464372	0.00403394	0.941333	0.165841	0.00193906	0.00237669	1.03733	0.249365	0.00256483	0.00239695		0.366304	0.136805	1.69477	0.38337	1.66227	0.121484	1.52632	0.922161	1.4528	0.452933	1.45029	0.733678	1.79489	0.151702	1.2357	0.636306	1.65123	0.126932	1.10032	0.309497		0.0572	0.0182709	0.01685	0.0101652
PC(36:5)	780.5	C44H78O8PN		1.26333	0.289264	0.0107343	0.00761907	2.58933	1.02167	0.00321124	0.0025414	1.91667	0.995375	0.0112212	0.00925426	2.891	0.58235	0.00484171	0.00647098	3.365	1.0232	0.00438206	0.00470513		2.41445	0.645699	3.44167	0.988244	5.30576	0.42512	2.1489	1.39396	4.94723	1.30757	3.50106	1.52084	5.5077	0.676392	2.78548	1.62309	5.2608	0.233016	1.8013	0.632458		0.379	0.0867792	0.0344	0.022764
PC(36:4)	782.6	C44H80O8PN		1.701	0.260724	0.00851484	0.00764712	2.326	0.95085	0.00189531	0.00122978	2.393	1.20832	0.0104266	0.00790007	2.80233	0.523103	0.00399442	0.00538497	3.372	1.05103	0.00318065	0.00402814		3.24431	0.59709	2.47081	0.746132	4.75023	0.401596	1.28584	0.56806	6.21448	1.31489	3.312	1.0141	5.34194	0.57487	2.24573	1.52697	5.26673	0.360402	1.21683	0.598197		0.5103	0.0782173	0.026425	0.0204475
PC(36:3)	784.6	C44H82O8PN		3.60067	0.360514	0.0106285	0.00985695	3.304	1.31389	0.00223991	0.00170011	3.165	1.47176	0.012377	0.00883431	3.56467	0.657734	0.00479821	0.00647444	4.50767	1.53576	0.00438422	0.00571824		6.85053	0.734741	3.11159	0.835645	6.76975	0.564928	1.45654	0.697565	8.36207	1.53426	3.99007	1.23271	6.7981	0.753724	2.6513	2.09734	7.0235	0.584757	1.65526	0.971722		1.0802	0.108154	0.032725	0.0250004
PC(36:2)	786.6	C44H84O8PN		2.549	0.376345	0.00483475	0.00404449	1.468	0.574419	0.000794883	0.000767364	1.202	0.502156	0.00566625	0.00415502	1.49233	0.324377	0.00244819	0.00338176	1.717	0.481734	0.00154301	0.00307618		4.81606	0.315498	1.54511	0.473156	3.01353	0.16898	0.599018	0.524926	3.23292	0.173601	1.78668	0.706465	2.83575	0.338904	1.30733	1.18532	2.70019	0.176718	0.367844	0.65956		0.7647	0.112903	0.015075	0.0102921
PC(36:1)	788.6	C44H86O8PN		0.667	0.136755	0.00112881	0.00107294	0.291667	0.103548	0.000211229	0.000272745	0.223	0.0831448	0.00149315	0.00117451	0.286	0.0810401	0.000623826	0.000805651	0.322667	0.101561	0.000598244	0.000696191		1.25361	0.125294	0.321218	0.142815	0.605278	0.056048	0.16512	0.198984	0.621796	0.153314	0.472363	0.310967	0.540436	0.0971192	0.353384	0.311279	0.50401	0.0513486	0.219965	0.164888		0.2001	0.0410265	0.003525	0.00305854
PC(36:0)	790.6	C44H88O8PN		0.343667	0.123622	0.000521623	0.000243643	0.0366667	0.00816497	0.000462973	0.000172711	0.026	0.00672888	0.000417552	0.000247825	0.033	0.00477261	0.00018832	7.13733e-05	0.0333333	0.0119024	0.000535624	0.000137216		0.639194	0.181429	0.195469	0.062432	0.0793391	0.0135091	0.351653	0.124981	0.0769142	0.0321794	0.176393	0.117497	0.0633315	0.00773991	0.204849	0.111513	0.0533281	0.0133144	0.328728	0.126908		0.1031	0.0370867	0.0017	0.000682367
PC(37:6)	792.6	C46H82O7PN		0.0743333	0.0105145	0.00124064	0.000802757	0.146333	0.0447431	0.000867509	0.000388211	0.0883333	0.048175	0.00107594	0.000981958	0.163667	0.0219026	0.00063737	0.000472534	0.174667	0.0333208	0.00096703	0.000498123		0.141534	0.0201405	0.422111	0.126967	0.309968	0.0448484	0.610748	0.152572	0.231829	0.0823612	0.353432	0.192526	0.313088	0.0187195	0.564745	0.208492	0.28124	0.0327574	0.503788	0.151041		0.0223	0.00315436	0.003975	0.00241318
PC(37:5)	794.6	C46H84O7PN		0.166333	0.0228643	0.00158581	0.000977011	0.200667	0.0565636	0.00113842	0.000676404	0.132	0.0668996	0.00128878	0.000986552	0.211	0.0274013	0.000802078	0.000598484	0.241	0.0527389	0.00125579	0.000761713		0.316472	0.0473406	0.52286	0.1018	0.425561	0.0372609	0.738244	0.0750112	0.342714	0.0951575	0.433456	0.148599	0.404001	0.0288405	0.688076	0.150093	0.386147	0.0399022	0.625324	0.118564		0.0499	0.0068593	0.005	0.00256935
PC(37:4)	796.6	C46H86O7PN		0.205333	0.0230458	0.000821786	0.000514733	0.067	0.0142595	0.000699756	0.000461906	0.0536667	0.0189077	0.000715687	0.000492725	0.0683333	0.00612372	0.000440272	0.000221996	0.0776667	0.0041833	0.000765076	0.000373631		0.389744	0.0313102	0.274749	0.0794857	0.14647	0.0338506	0.454392	0.16531	0.147085	0.021964	0.24418	0.0518252	0.131509	0.0133903	0.426687	0.15688	0.129702	0.0345075	0.413959	0.155617		0.0616	0.00691375	0.002575	0.00133639
PC(37:3)	798.6	C46H88O7PN		0.32	0.0913251	0.000304097	0.000252199	0.029	0.00976103	0.000203266	0.000130651	0.0316667	0.00993031	0.000387855	0.000302934	0.032	0.00462481	0.000161673	6.37166e-05	0.0393333	0.0103145	0.000240049	0.000164978		0.597843	0.116176	0.0846494	0.0301533	0.060803	0.00484141	0.126354	0.0159058	0.0937893	0.0446681	0.123179	0.0365153	0.0611387	0.0034275	0.162228	0.0644793	0.0629748	0.0143813	0.11582	0.0381405		0.096	0.0273975	0.000925	0.000634921
PC(37:2)	800.6	C46H90O7PN		0.194667	0.0463291	0.00114928	0.000656553	0.056	0.0180123	0.000728165	0.00051677	0.0516667	0.0165412	0.00103645	0.000652348	0.0583333	0.00745356	0.000513649	0.000364386	0.0793333	0.0251827	0.000645399	0.000351269		0.368113	0.0776628	0.395592	0.142427	0.117886	0.0107824	0.455484	0.30913	0.144672	0.0252215	0.383378	0.101012	0.111697	0.00802306	0.463425	0.183159	0.126217	0.0279855	0.339933	0.103716		0.0584	0.0138987	0.0037	0.00188663
PC(37:1)	802.7	C46H92O7PN		0.184	0.0360285	0.00372651	0.00211782	0.349	0.118354	0.00181309	0.00107314	0.234667	0.121635	0.00293624	0.00251013	0.415333	0.0592945	0.00178173	0.00158241	0.445667	0.0951942	0.00188017	0.000982919		0.34832	0.0558698	1.32208	0.431378	0.729173	0.0963234	1.24498	0.500917	0.606261	0.162365	0.981865	0.326679	0.79684	0.0978471	1.40852	0.338584	0.712804	0.057591	0.977399	0.193454		0.0552	0.0108086	0.012225	0.00670028
PC(37:0)	804.7	C46H94O7PN		0.353	0.125617	0.0135409	0.00883194	1.884	0.746354	0.00468887	0.00408126	1.36867	0.760712	0.00964488	0.00854964	2.11533	0.348848	0.00498746	0.00681006	2.43267	0.577162	0.00440241	0.00388708		0.682355	0.300505	4.71945	1.7937	3.86128	0.483571	3.26937	2.63216	3.49417	1.19382	3.10779	1.28609	4.05089	0.547144	2.87944	1.80573	3.87512	0.296195	1.97883	0.523468		0.1059	0.0376852	0.04455	0.0286517
PC(38:6)	806.6	C46H80O8PN		0.670333	0.215205	0.0164632	0.01038	2.99367	1.08206	0.00554923	0.00429713	2.22767	1.34594	0.0129034	0.0117519	3.04733	0.416391	0.00687372	0.00888958	3.93567	1.20044	0.00558715	0.00609672		1.29141	0.50111	5.67054	1.80904	6.19592	0.317826	3.94697	2.92476	5.58964	1.8807	4.00016	1.73577	5.84466	0.675142	4.10882	2.1313	6.17678	0.358749	2.28941	0.790437		0.2011	0.0645614	0.0536	0.0320447
PC(38:5)	808.6	C46H82O8PN		0.618	0.0746324	0.00738292	0.00586358	0.946667	0.336378	0.00203199	0.00147047	0.704333	0.347392	0.00577916	0.0053957	1.06833	0.14259	0.0033832	0.00458859	1.172	0.221878	0.00277965	0.00286316		1.1789	0.184085	2.29362	0.727186	1.96761	0.261532	1.48085	1.00288	1.83862	0.574152	1.74074	0.763202	2.04462	0.160245	1.90061	1.2531	1.88653	0.23372	1.16082	0.328495		0.1854	0.0223897	0.0234	0.0166655
PC(38:4)	810.6	C46H84O8PN		0.19	0.0166667	0.000986795	0.000798585	0.136667	0.0467707	0.000281038	0.000229906	0.132667	0.060284	0.000946492	0.000732272	0.179	0.0298049	0.000619973	0.000716142	0.196667	0.0393171	0.000450117	0.000454781		0.362636	0.0469843	0.3083	0.108766	0.285377	0.0215142	0.177234	0.0731429	0.354395	0.0419235	0.304008	0.0760912	0.342603	0.0409804	0.392833	0.228865	0.317444	0.0449432	0.189988	0.0563299		0.057	0.005	0.003125	0.00217766
PC(38:3)	812.6	C46H86O8PN		0.218333	0.0643234	0.000387489	0.000247895	0.065	0.0286744	0.000111539	5.78715e-05	0.0633333	0.0163299	0.000450623	0.000316816	0.0706667	0.0122814	0.000174809	0.000208958	0.074	0.0210026	0.000203545	0.00017661		0.407869	0.0755772	0.136542	0.0409336	0.132902	0.0247126	0.0844512	0.0500842	0.182064	0.0440062	0.148602	0.0524764	0.13478	0.0131312	0.1105	0.0668402	0.116149	0.00665101	0.0936802	0.0244516		0.0655	0.019297	0.001225	0.000588961
PC(38:2)	814.6	C46H88O8PN		0.449	0.169257	0.000311886	0.000139889	0.0433333	0.0166667	0.000202043	0.000126084	0.0383333	0.0122474	0.000396931	0.000245458	0.0373333	0.00365148	0.000154896	0.000126548	0.0473333	0.00997218	0.000254805	0.00016147		0.833898	0.222836	0.119309	0.0443174	0.0898901	0.0111155	0.137622	0.0331528	0.110336	0.0372879	0.138711	0.0333026	0.0720017	0.0091165	0.124378	0.0841549	0.0759421	0.0100302	0.12731	0.0139096		0.1347	0.0507772	0.001025	0.000408886
PC(38:1)	816.6	C46H90O8PN		0.621	0.292567	0.000331134	0.00019858	0.0236667	0.00380058	0.00017143	0.000130736	0.017	0.00739745	0.000311198	0.000100825	0.0186667	0.00938379	0.000120139	7.58809e-05	0.0196667	0.00431406	0.000233281	0.000194887		1.14376	0.427462	0.152208	0.123367	0.0536228	0.0165255	0.153137	0.124065	0.0521766	0.0384523	0.149735	0.11403	0.0359297	0.019521	0.124138	0.108431	0.0325524	0.0101428	0.128092	0.110454		0.1863	0.08777	0.001075	0.000464354
PC(38:0)	818.7	C46H92O8PN		0.149667	0.0386473	0.000193851	0.000112137	0.0296667	0.0107626	0.000109817	6.91192e-05	0.019	0.00722649	0.000154653	0.000240192	0.0323333	0.00383695	0.00010761	6.13457e-05	0.035	0.00745356	0.000186351	9.77387e-05		0.281005	0.0539027	0.077017	0.0439385	0.061424	0.00337252	0.0844086	0.0417028	0.0522673	0.0101231	0.0382821	0.0469617	0.0624007	0.00986664	0.104499	0.0467758	0.0560322	0.0049503	0.111661	0.0705871		0.0449	0.0115942	0.000625	0.000293151
PC(39:6)	820.6	C48H86O7PN		0.129667	0.0226507	0.000510256	0.000281395	0.067	0.0252598	0.000383058	0.000187241	0.0486667	0.0207297	0.000512963	0.00056549	0.066	0.00732196	0.00033755	0.000203725	0.0826667	0.0228096	0.000429272	0.000229188		0.244772	0.0251223	0.181635	0.0476952	0.139286	0.0188332	0.271382	0.0706943	0.130278	0.0240168	0.15136	0.0844576	0.126432	0.00663466	0.309135	0.0949047	0.131122	0.0133597	0.224847	0.0578978		0.0389	0.00679522	0.001625	0.000695971
PC(39:5)	822.6	C48H88O7PN		0.0896667	0.0112052	0.000529439	0.000317792	0.053	0.00844919	0.000612167	0.000373538	0.0436667	0.0133542	0.000461407	0.000318972	0.054	0.00672888	0.000294073	0.000104797	0.0553333	0.0144049	0.000599755	0.000262547		0.171534	0.0301514	0.178227	0.0664549	0.116671	0.0255896	0.399095	0.0674587	0.122675	0.0275498	0.168687	0.0676094	0.103902	0.0143523	0.30307	0.121972	0.090749	0.0243878	0.324868	0.0906657		0.0269	0.00336155	0.0017	0.00092955
PC(39:4)	824.6	C48H90O7PN		0.0806667	0.0177404	0.000189113	0.0001183	0.0196667	0.00785281	0.000250447	0.000312562	0.0193333	0.00961769	0.000284444	0.000260772	0.0183333	0.00372678	0.00015072	5.64946e-05	0.0223333	0.00560258	0.000203851	0.000120221		0.153821	0.0351162	0.0604505	0.0124694	0.0404841	0.00221303	0.138032	0.0863873	0.0511287	0.0128926	0.0910502	0.0329332	0.0350948	0.00585663	0.150552	0.0520094	0.0359666	0.00786948	0.106586	0.0536856		0.0242	0.00532212	0.0006	0.000311247
PC(39:3)	826.7	C48H92O7PN		0.123	0.0215187	0.00182036	0.00141842	0.0653333	0.0228339	0.0016415	0.00144803	0.0343333	0.012394	0.000706708	0.000625873	0.0716667	0.0107367	0.000777569	0.000388231	0.0743333	0.0140732	0.00108646	0.000341813		0.233523	0.0383103	0.671873	0.389929	0.139871	0.0448908	1.07246	0.747134	0.096225	0.031591	0.247211	0.130318	0.137507	0.0181628	0.825584	0.501978	0.120501	0.0196522	0.69684	0.347124		0.0369	0.00645562	0.00595	0.00439158
PC(39:2)	828.7	C48H94O7PN		0.161667	0.0187083	0.00124815	0.000776711	0.0736667	0.0206626	0.00110781	0.000915535	0.0403333	0.0219342	0.000887252	0.000407343	0.061	0.0041833	0.000752733	0.000377371	0.062	0.0120416	0.00102928	0.000397128		0.308778	0.0449831	0.453886	0.210563	0.163066	0.0533602	0.709003	0.421802	0.103355	0.0266608	0.336932	0.068057	0.117364	0.00927119	0.73519	0.279743	0.103314	0.03424	0.593977	0.193772		0.0485	0.00561249	0.00405	0.00230929
PC(40:8)	830.6	C48H80O8PN		0.210667	0.0384527	0.0017012	0.00108127	0.294	0.0876515	0.00103677	0.000656446	0.143	0.0669307	0.00148463	0.000958289	0.217667	0.0187676	0.000898554	0.000738351	0.246	0.0491963	0.00100344	0.000666091		0.401746	0.0762804	0.55008	0.132833	0.628476	0.155274	0.747161	0.32839	0.379454	0.11658	0.513018	0.0656522	0.418079	0.0289568	0.747186	0.169316	0.399259	0.077901	0.485494	0.105664		0.0632	0.0115358	0.00545	0.00320595
PC(40:7)	832.6	C48H82O8PN		0.162	0.0186115	0.00224584	0.00197397	0.481333	0.134801	0.000602398	0.00044785	0.237	0.108041	0.00136276	0.00129803	0.391333	0.049461	0.000907182	0.0011552	0.439667	0.129247	0.000709623	0.000755984		0.309398	0.0503097	0.658495	0.156392	1.03199	0.252553	0.422838	0.285987	0.632019	0.194006	0.392608	0.240999	0.75263	0.096265	0.549537	0.317078	0.701532	0.123591	0.291234	0.10555		0.0486	0.00558346	0.00695	0.00510866
PC(40:6)	834.6	C48H84O8PN		0.184	0.0358159	0.000932791	0.000767593	0.162333	0.050821	0.000334763	0.000229508	0.139	0.0385969	0.000882085	0.000727508	0.174333	0.0201591	0.000572445	0.000736358	0.203333	0.0323823	0.000488895	0.000463597		0.354955	0.088303	0.277682	0.062953	0.348777	0.0929886	0.23207	0.110105	0.401729	0.112899	0.267743	0.109642	0.335022	0.0377061	0.340628	0.189732	0.330215	0.0503167	0.204813	0.0832556		0.0552	0.0107448	0.0029	0.00207364
PC(40:5)	836.6	C48H86O8PN		0.137333	0.0193506	0.000600314	0.000336499	0.0686667	0.0183863	0.00040525	0.00017522	0.044	0.0223793	0.000424962	0.000272651	0.0566667	0.00807947	0.000301808	0.000211769	0.061	0.00902158	0.000444053	0.00014656		0.262046	0.0456133	0.236072	0.117615	0.150221	0.0497359	0.315705	0.147399	0.114591	0.0411007	0.159567	0.0667482	0.108164	0.00287927	0.261116	0.0735339	0.0998295	0.0195374	0.260326	0.0986007		0.0412	0.00580517	0.00195	0.000877674
PC(40:4)	838.6	C48H88O8PN		0.134	0.0347531	0.000231911	0.000113612	0.015	0.00424918	0.000158106	6.2958e-05	0.0166667	0.00565194	0.000213365	0.000139895	0.0176667	0.00252763	0.000100539	8.22282e-05	0.0206667	0.00480162	0.000225345	6.62023e-05		0.253309	0.0556485	0.0905796	0.0405777	0.032434	0.008218	0.126968	0.0700224	0.0493566	0.0255417	0.0844184	0.0414021	0.0339848	0.00514214	0.0903186	0.0461339	0.0336803	0.0073754	0.135978	0.054116		0.0402	0.0104259	0.00075	0.000318689
PC(40:3)	840.6	C48H90O8PN		0.0873333	0.0161847	0.000106547	8.53803e-05	0.008	0.00397911	4.64388e-05	4.3791e-05	0.00833333	0.00235702	0.000101644	5.6652e-05	0.00866667	0.00217307	6.30642e-05	4.22818e-05	0.0116667	0.00390868	6.56546e-05	4.59825e-05		0.165256	0.0240189	0.0323904	0.0301653	0.0165467	0.00394875	0.0276631	0.0208195	0.0239424	0.00599565	0.0368628	0.00591547	0.0164481	0.00274823	0.0545018	0.0142953	0.0183641	0.00512287	0.0383988	0.0352016		0.0262	0.00485541	0.00035	0.000270994
PC(40:2)	842.7	C48H92O8PN		0.099	0.0187305	0.000186262	0.00013476	0.01	0.00589256	0.000109962	5.43571e-05	0.008	0.0032059	0.000123118	9.95206e-05	0.0106667	0.00190029	7.28109e-05	4.56806e-05	0.011	0.00252763	0.000137234	0.000101071		0.186807	0.0229771	0.0561528	0.0206326	0.0198279	0.00488884	0.0748903	0.0195887	0.0219293	0.00270158	0.0393767	0.0150313	0.0207665	0.00525203	0.0744077	0.0530204	0.0178151	0.00344313	0.070435	0.0367694		0.0297	0.00561916	0.000575	0.000360122
PC(42:11)	852.5	C50H78O8PN		0.132667	0.0109671	0.000309977	0.000142844	0.02	0.0062361	0.000267507	0.000226878	0.0123333	0.00383695	0.000225355	0.000186352	0.015	0.00390868	0.000160665	7.29355e-05	0.0143333	0.0041833	0.000259381	5.06601e-05		0.25439	0.0401109	0.121145	0.0515536	0.0429482	0.0122203	0.178781	0.0985617	0.0364099	0.0154159	0.066772	0.0397106	0.0283728	0.00394989	0.165253	0.0873324	0.0225887	0.00299771	0.16584	0.0779514		0.0398	0.00329014	0.001	0.000364434
PC(42:10)	854.6	C50H80O8PN		0.0763333	0.0129314	0.000440801	0.00018656	0.0146667	0.00273861	0.000220679	0.000187624	0.0133333	0.00263523	0.000155825	0.000117177	0.0133333	0.00263523	0.000208483	8.56497e-05	0.0163333	0.00570088	0.0001888	4.62933e-05		0.144339	0.0170579	0.194611	0.11209	0.0327186	0.0105198	0.142635	0.0867477	0.0405428	0.0182534	0.0497064	0.0151478	0.0257581	0.00602433	0.220564	0.123651	0.0276062	0.0125236	0.120641	0.0706393		0.0229	0.00387943	0.00145	0.000504666
PC(42:9)	856.6	C50H82O8PN		0.0746667	0.0108269	0.000167274	0.000100697	0.008	0.0032059	0.000196072	0.000124731	0.00666667	0.00372678	0.000193996	0.000161009	0.00866667	0.00217307	0.000144781	5.70064e-05	0.01	0.00311805	0.000213973	6.34538e-05		0.143301	0.0284145	0.0595904	0.0251545	0.0170759	0.00509629	0.141713	0.0571523	0.0169608	0.00508782	0.0652777	0.021523	0.0168758	0.00505129	0.144303	0.0520481	0.0169351	0.00765585	0.127234	0.0487296		0.0224	0.00324808	0.000525	0.000256174
PC(42:8)	858.6	C50H84O8PN		0.0733333	0.0165831	0.000252466	0.00012251	0.0106667	0.00252763	0.000139841	4.43893e-05	0.003	0.00298142	0.000127457	0.00014356	0.00866667	0.000745356	8.73412e-05	3.08023e-05	0.0113333	0.00273861	0.000241906	0.000109375		0.139091	0.0280552	0.100407	0.0477752	0.0233932	0.00690839	0.118412	0.0713266	0.00665356	0.00662334	0.0347921	0.0298691	0.0168054	0.00284846	0.0875666	0.0289125	0.0182784	0.00333318	0.13564	0.0596624		0.022	0.00497494	0.000825	0.000313748
PC(42:7)	860.6	C50H86O8PN		0.0703333	0.01609	9.5842e-05	9.07162e-05	0.01	0.005	4.19414e-05	1.00059e-05	0.001	0.00149071	3.26087e-05	7.29153e-05	0.007	0.00139443	5.61918e-05	5.78581e-05	0.0103333	0.00217307	0.000127441	8.58315e-05		0.134064	0.0332134	0.0400575	0.0475053	0.0203571	0.00467299	0.0352408	0.0193441	0.00272291	0.00428345	0.00651159	0.0145604	0.0134512	0.00275052	0.0426401	0.00905172	0.0167203	0.002967	0.0725921	0.0361254		0.0211	0.00482701	0.00035	0.000346861
PC(42:6)	862.6	C50H88O8PN		0.068	0.0132497	0.000126824	7.34313e-05	0.0113333	0.00361325	8.40226e-05	3.35011e-05	0.00766667	0.00190029	9.40563e-05	7.56307e-05	0.00866667	0.00139443	5.74304e-05	4.93754e-05	0.007	0.00182574	5.89402e-05	6.60385e-05		0.127981	0.0132965	0.0494363	0.0284093	0.0240387	0.00390931	0.0642101	0.030046	0.0227634	0.00817439	0.0368027	0.0253781	0.0166566	0.00277888	0.0444221	0.0285615	0.0115905	0.00365142	0.0267244	0.0272737		0.0204	0.00397492	0.0004	0.00016298
PC(42:5)	864.6	C50H90O8PN		0.0733333	0.0198956	6.61879e-05	2.99883e-05	0.005	0.00235702	4.78938e-05	2.32146e-05	0.00233333	0.000912871	4.88902e-05	6.70383e-05	0.00466667	0.00139443	3.49153e-05	1.05807e-05	0.006	0.00278887	6.44599e-05	3.32818e-05		0.139536	0.0348952	0.0296988	0.0161756	0.0102198	0.00378309	0.0373227	0.0179109	0.00747758	0.00496557	0.0117037	0.0133627	0.00906648	0.00321583	0.0362565	0.0142166	0.00923334	0.0027654	0.0404462	0.0310836		0.022	0.00596867	0.000225	0.000104583
PC(42:4)	866.7	C50H92O8PN		0.0756667	0.00976103	6.48988e-05	4.89513e-05	0.00466667	0.00139443	4.75039e-05	3.41443e-05	0.00433333	0.00302765	7.98066e-05	6.33528e-05	0.00333333	0.00117851	5.1303e-05	1.94654e-05	0.006	0.00190029	9.96636e-05	2.80185e-05		0.143258	0.00963458	0.0249006	0.015352	0.0101914	0.00313817	0.0288395	0.0189685	0.0115334	0.00598962	0.0287037	0.0101442	0.00640045	0.00237522	0.0556934	0.0328958	0.00964958	0.00316528	0.0606023	0.0246141		0.0227	0.00292831	0.0002	0.000111803
PC(42:3)	868.7	C50H94O8PN		0.109	0.0226262	0.00229339	0.000688421	0.075	0.0107367	0.000812196	0.000493227	0.0553333	0.0164739	0.000225896	0.000132035	0.0836667	0.0110177	0.000469436	0.000165809	0.0796667	0.0131972	0.000807789	0.000266775		0.205982	0.0312901	1.06139	0.707508	0.172469	0.0684933	0.552144	0.177126	0.157185	0.0463845	0.0921587	0.0574596	0.161491	0.0272311	0.578313	0.382229	0.133564	0.0438192	0.479347	0.183874		0.0327	0.00678786	0.00755	0.0013767
PC(42:2)	870.7	C50H96O8PN		0.138333	0.0275631	0	0	0.007	0.0032059	0.000117095	0.000120826	0.00433333	0.000912871	7.78884e-05	7.8403e-05	0.00566667	0.00383695	6.47426e-05	2.94352e-05	0.00866667	0.00217307	0.0001577	0.000119366		0.260828	0.0307148	0	0	0.0145573	0.00469742	0.0659638	0.0273616	0.013162	0.00608603	0.0273996	0.0140618	0.0105769	0.00689331	0.0832478	0.0547482	0.0153861	0.0087076	0.0875712	0.0713516		0.0415	0.00826892	0	0
PC(44:12)	878.6	C52H80O8PN		0.062	0.0171351	0.000141182	9.58173e-05	0.005	0.00204124	0.000117614	7.98012e-05	0.00166667	0.00117851	0.000104225	7.75968e-05	0.00333333	0.00117851	5.46075e-05	5.20468e-05	0.00466667	0.00182574	0.000131199	9.29225e-05		0.116155	0.0232355	0.0514498	0.0267907	0.0110309	0.00431326	0.104633	0.0850485	0.00573359	0.00604095	0.0452208	0.0410994	0.00639031	0.00224282	0.0710199	0.0750732	0.00775522	0.00362544	0.0713367	0.0503734		0.0186	0.00514053	0.00045	0.000259206
PC(44:11)	880.6	C52H82O8PN		0.0476667	0.00795822	0.000120055	8.17133e-05	0.004	0.000912871	0.0001237	6.12287e-05	0.002	0.00139443	0.000104681	5.64497e-05	0.00433333	0.00149071	7.52653e-05	1.96246e-05	0.00533333	0.000745356	0.000126237	6.36706e-05		0.0908248	0.0149724	0.0386393	0.0147816	0.00908046	0.00367006	0.100123	0.0642588	0.00538789	0.00464176	0.0419005	0.020286	0.00833536	0.00302472	0.0802743	0.0347645	0.00905326	0.00317273	0.0754511	0.0492498		0.0143	0.00238747	0.000375	0.000233854
PC(44:10)	882.6	C52H84O8PN		0.0676667	0.0111555	3.18015e-05	3.92915e-05	0.00333333	0.00117851	9.09003e-05	2.0155e-05	0.00266667	0.00252763	8.50978e-05	5.59341e-05	0.00333333	4.8487e-19	5.24259e-05	2.22303e-05	0.00333333	0.00204124	9.94578e-05	6.59313e-05		0.128311	0.0186766	0.0165388	0.0205401	0.00706573	0.00192885	0.0737399	0.0352298	0.00610237	0.00622141	0.0298436	0.0091885	0.00643964	0.000677293	0.05131	0.0192829	0.00502415	0.00193966	0.0502985	0.0207787		0.0203	0.00334664	0.0001	0.000104583
PC(44:9)	884.6	C52H86O8PN		0.074	0.0122814	4.55646e-05	4.3737e-05	0.00266667	0.00149071	7.42235e-05	4.4889e-05	0.00266667	0.00149071	9.41699e-05	7.17899e-05	0.00233333	0.00190029	4.56692e-05	2.16029e-05	0.002	0.00139443	3.57371e-05	3.73748e-05		0.140088	0.0166504	0.013989	0.0159632	0.00529596	0.00112131	0.0564861	0.0359311	0.00713187	0.0048162	0.0325917	0.00791924	0.00427086	0.00314713	0.0456136	0.0212969	0.00337202	0.00225037	0.0140025	0.0135344		0.0222	0.00368443	0.00015	0.000136931
PC(44:8)	886.6	C52H88O8PN		0.0463333	0.0102334	5.73028e-05	7.01554e-05	0.00166667	0.00117851	4.69866e-05	4.34564e-05	0.00266667	0.000912871	6.15841e-05	4.23076e-05	0.00333333	0.00117851	4.56692e-05	2.16029e-05	0.00433333	0.00149071	7.56985e-05	4.48043e-05		0.087477	0.013886	0.0170116	0.0215083	0.00390145	0.00226618	0.0237018	0.0235577	0.00853448	0.00535418	0.0241438	0.0109733	0.00640045	0.00237522	0.0456136	0.0212969	0.00684102	0.00122514	0.0375016	0.0256613		0.0139	0.00307002	0.000175	0.000209165
PC(44:7)	888.6	C52H90O8PN		0.046	0.00924962	5.91935e-05	4.18463e-05	0.00133333	0.00139443	3.55992e-05	2.51186e-05	0.00233333	0.00190029	2.36573e-05	3.60524e-05	0.00366667	0.00182574	1.20759e-05	1.67298e-05	0.00333333	0.00117851	3.85382e-05	2.67751e-05		0.0874204	0.0154163	0.0430456	0.0614722	0.00269944	0.00249593	0.0246758	0.0205335	0.00636545	0.00546024	0.00564517	0.00788025	0.00726994	0.0039677	0.00729229	0.012339	0.00539862	0.00217612	0.0305153	0.0382281		0.0138	0.00277489	0.0002	0.000142522
PC(44:6)	890.7	C52H92O8PN		0.0376667	0.00886629	2.12314e-05	1.98037e-05	0.00366667	0.00139443	2.84418e-05	1.63545e-05	0.00233333	0.000912871	5.25119e-05	2.37729e-05	0.00166667	0.00117851	2.28393e-05	1.29581e-05	0.003	0.000745356	3.78492e-05	2.24022e-05		0.0721401	0.0181495	0.00828495	0.008421	0.00786616	0.00258342	0.0276891	0.0264569	0.00696118	0.00356796	0.0213957	0.0100528	0.00312036	0.0019303	0.0289642	0.023368	0.0051889	0.0023407	0.0187508	0.0128307		0.0113	0.00265989	7.5e-05	6.84653e-05
PC(44:5)	892.7	C52H94O8PN		0.0316667	0.00763763	5.81395e-05	0.000130004	0.001	0.00223607	0	0	0.000666667	0.00149071	0	0	0	0	5.31915e-06	1.1894e-05	0.003	0.00217307	0.000130164	0.000171505		0.0603344	0.0142549	0.0387267	0.0865956	0.00139451	0.00311822	0	0	0.00195786	0.0043779	0	0	0	0	0.0015959	0.00356853	0.00423657	0.00282154	0.0675599	0.0792355		0.0095	0.00229129	0.00025	0.000559017
PC(44:4)	894.7	C52H96O8PN		0.0386667	0.00908295	3.30974e-05	3.424e-05	0.004	0.000912871	5.49295e-05	5.23233e-05	0.00266667	0.00252763	1.82225e-05	2.57149e-05	0.004	0.000912871	4.59838e-05	1.18991e-05	0.00433333	0.00223607	3.84054e-05	3.78919e-05		0.0740299	0.0179003	0.00836178	0.0107393	0.00908046	0.00367006	0.034408	0.0271793	0.00647821	0.00525961	0.00455991	0.00625589	0.00782746	0.00241091	0.0540975	0.0349509	0.00718351	0.00371657	0.0188258	0.0251957		0.0116	0.00272489	0.0001	0.000104583
PC(44:3)	896.7	C52H98O8PN		0.037	0.00828318	6.0982e-05	4.42223e-05	0.00333333	0.00204124	4.68468e-05	3.4348e-05	0.003	0.00139443	4.85548e-05	6.71183e-05	0.003	0.00139443	2.28393e-05	1.29581e-05	0.00466667	0.00139443	3.98884e-05	3.34713e-05		0.0698143	0.0125319	0.0184013	0.0148145	0.00678152	0.00279618	0.0299733	0.0208525	0.00797353	0.00122281	0.0169057	0.0178053	0.00569838	0.00254866	0.0289642	0.023368	0.00767585	0.00279033	0.0248849	0.0208401		0.0111	0.00248495	0.0002	0.000142522
PC(44:2)	898.7	C52H100O8PN		0.0443333	0.00838318	4.85267e-05	3.92801e-05	0.003	0.00217307	7.4351e-05	5.80079e-05	0.00233333	0.000912871	6.8937e-05	4.00503e-05	0.00333333	0.00166667	4.59838e-05	1.18991e-05	0.00333333	0.00117851	6.84783e-05	2.65147e-05		0.0839306	0.0126408	0.013564	0.00998159	0.00626323	0.00549284	0.0531406	0.0376711	0.00666332	0.00228145	0.0265332	0.0087236	0.00635112	0.00319505	0.0540975	0.0349509	0.00517451	0.000844269	0.0396391	0.0157222		0.0133	0.00251496	0.00015	0.000104583
Total PC				42.1043	4.27472	0.183476	0.142254	35.5757	13.9624	0.0598077	0.0388291	28.5333	13.2356	0.197456	0.138814	38.1123	6.93624	0.08188	0.0951911	46.3527	13.5926	0.0891208	0.0932565		79.8013	2.53756	56.4188	9.17583	72.9857	5.15972	40.471	15.8515	75.3404	7.31995	64.1857	16.1162	72.66	7.28922	52.878	20.141	72.6949	2.66206	36.6864	11.2669		12.6313	1.28241	0.57275	0.370402
SM(32:2)	673.5	C37H73N2O6P		0.0241171	0.0144769	0.000228735	0.000242715	0.00172265	0.00235884	0.000228419	0.000138339	0.00172265	0.00235884	0.000171919	0.000164784	0.00430663	0.00304525	0.000105376	7.84454e-05	0	0	9.3994e-05	0.000128742		0.0452463	0.0267807	0.0769432	0.0482989	0.00383868	0.00583753	0.146592	0.0138404	0.00604224	0.00906003	0.0630307	0.0445558	0.00838405	0.00651929	0.151594	0.126489	0	0	0.030698	0.04603		0.00723514	0.00434308	0.000710594	0.000621298
SM(32:1)	675.5	C37H75N2O6P		0.222222	0.0958939	0.00556365	0.00549718	0.1559	0.0405602	0.003086	0.00243819	0.149871	0.116653	0.00264536	0.00133768	0.192076	0.0480146	0.00138394	0.00070038	0.225668	0.0554536	0.00493062	0.00261527		0.41744	0.153799	1.47613	0.588723	0.337644	0.0768844	1.91053	0.76526	0.496001	0.591234	1.12509	0.584209	0.370937	0.103871	1.37313	0.608772	0.365247	0.0782052	2.55902	0.422951		0.0666667	0.0287682	0.0165375	0.013693
SM(32:0)	677.6	C37H77N2O6P		0.000861326	0.00192598	0.000131537	0.000182764	0.00258398	0.00235884	0	0	0	0	3.71146e-05	5.32682e-05	0.00172265	0.00235884	1.37446e-05	3.07338e-05	0.000861326	0.00192598	0.000104508	8.65721e-05		0.00142416	0.00318452	0.0242004	0.0337391	0.00600838	0.00583922	0	0	0	0	0.0100465	0.0158364	0.00301003	0.00414662	0.00412376	0.00922101	0.00138749	0.00310253	0.0644956	0.0539141		0.000258398	0.000577795	0.000387597	0.000530739
SM(34:1)-H2O?	685.6	C39H77N2O5P		0.391042	0.162326	0.00863332	0.00545503	0.237726	0.0701994	0.00696662	0.0057298	0.187769	0.134564	0.0101413	0.00417714	0.236003	0.0687309	0.00470488	0.00282753	0.308355	0.0604158	0.00776115	0.00522547		0.761856	0.333863	2.88715	0.875961	0.507861	0.0966689	4.10548	1.00796	0.464338	0.188895	4.00631	1.13392	0.458111	0.158847	4.60842	2.47257	0.511921	0.160033	3.87739	1.51326		0.117313	0.0486979	0.0271318	0.0137131
SM(34:2)	701.6	C39H77N2O6P		0.0826873	0.0214036	0.00126156	0.000952678	0.0361757	0.0124073	0.00083704	0.000563479	0.0335917	0.0347746	0.000822391	0.000318336	0.0335917	0.0123323	0.000452975	0.000233236	0.039621	0.0250007	0.00110794	0.00070951		0.155385	0.0290889	0.390432	0.111133	0.0778327	0.0292523	0.535546	0.109126	0.115582	0.164955	0.341134	0.145825	0.0634631	0.0201426	0.464158	0.260941	0.0672571	0.0462191	0.555339	0.228084		0.0248062	0.00642107	0.00387597	0.00235146
SM(34:1)	703.6	C39H79N2O6P		0.591731	0.18692	0.0149356	0.0140854	0.501292	0.120801	0.0089241	0.00698841	0.44789	0.303839	0.00786453	0.00387922	0.528854	0.305155	0.00427171	0.00223982	0.743325	0.178312	0.0141096	0.00725483		1.10646	0.251087	4.15103	1.47148	1.09077	0.264419	5.57455	2.34194	1.41885	1.47793	3.32461	1.70831	1.00054	0.60008	4.25243	2.09431	1.19241	0.176775	7.33682	1.60601		0.177519	0.0560759	0.0445736	0.0350054
SM(34:0)	705.6	C39H81N2O6P		0.0189492	0.0246646	0.000439054	0.000494536	0.0198105	0.0165679	0.000194497	0.000118848	0.0180879	0.0162286	0.000682809	0.000511847	0.0189492	0.0127755	0.000234581	0.000270369	0.0594315	0.0162286	0.000414873	0.00048256		0.0378719	0.0506611	0.127399	0.0988755	0.0370863	0.0263993	0.164949	0.118311	0.0665522	0.0808807	0.231671	0.139511	0.0363967	0.0262068	0.150124	0.0921243	0.095388	0.0171762	0.197411	0.124689		0.00568475	0.00739939	0.00129199	0.00129199
SM(36:2)	729.6	C41H81N2O6P		0	0	0.000698373	0.00141974	0.0146425	0.0327417	0.00147414	0.00122951	0	0	0.000221932	0.000309091	0	0	0.000116461	0.000260415	0	0	0.000608059	0.00067535		0	0	0.287442	0.457833	0.0436641	0.0976359	0.953149	0.495652	0	0	0.168182	0.297389	0	0	0.208366	0.465921	0	0	0.499975	0.50227		0	0	0.00219638	0.00438968
SM(36:1)	731.6	C41H83N2O6P		0	0	0.0083043	0.00885103	0	0	0.00756876	0.00543384	0	0	0.000815993	0.00182462	0	0	0.00186715	0.00179243	0	0	0.00887272	0.00328776		0	0	2.12097	1.94437	0	0	4.86843	1.89879	0	0	0.882718	1.97382	0	0	2.96166	2.96895	0	0	5.28486	2.11183		0	0	0.024677	0.0236347
SM(36:0)	733.6	C41H85N2O6P		0	0	0.000137631	0.000189771	0	0	0.000214046	7.91459e-05	0	0	3.62664e-05	8.10941e-05	0	0	0.000147746	0.000143443	0	0	0.000642419	0.000499317		0	0	0.0703443	0.109723	0	0	0.163133	0.0794854	0	0	0.0392319	0.0877252	0	0	0.23364	0.234469	0	0	0.432522	0.250215		0	0	0.000516796	0.000743596
SM(38:2)	757.6	C43H85N2O6P		0	0	0.00175044	0.0039141	0	0	0.00276307	0.00447497	0	0	0	0	0	0	0.000643119	0.000916188	0	0	0.00359671	0.00283691		0	0	0.568675	1.27159	0	0	1.26562	2.04656	0	0	0	0	0	0	1.07251	1.58282	0	0	2.39544	1.76062		0	0	0.00542636	0.0121337
SM(38:1)	759.6	C43H87N2O6P		0	0	0.0126605	0.0120036	0	0	0.0108783	0.00992863	0	0	0.00300792	0.00416777	0	0	0.00371269	0.00240991	0	0	0.012885	0.00522268		0	0	3.92809	1.56181	0	0	6.67348	4.01126	0	0	1.96064	3.1237	0	0	4.58063	4.2495	0	0	7.76242	3.45672		0	0	0.0381783	0.029487
SM(38:0)	761.6	C43H89N2O6P		0	0	6.25156e-05	0.000139789	0	0	0.000757567	0.00110194	0	0	0	0	0	0	0.000554897	0.000332307	0	0	0.00100197	0.000471644		0	0	0.0203098	0.0454141	0	0	0.385562	0.500906	0	0	0	0	0	0	0.639417	0.473591	0	0	0.603864	0.268812		0	0	0.000193798	0.000433347
SM(40:2)	785.6	C45H89N2O6P		0.0267011	0.0415763	0.00835618	0.00817892	0.0387597	0.0866693	0.0049816	0.00362862	0.0482343	0.107855	0.00242984	0.002118	0.0232558	0.0520016	0.00110025	0.00113825	0.0387597	0.0866693	0.00694317	0.00297204		0.0454295	0.0713733	2.17917	0.74849	0.115582	0.258448	3.22466	1.40301	0.22766	0.509063	1.29256	1.33657	0.0475468	0.106318	1.76636	2.04937	0.0511007	0.114265	3.80691	1.29592		0.00801034	0.0124729	0.0248708	0.0204154
SM(40:1)	787.7	C45H91N2O6P		0	0	0.009421	0.0107629	0.0749354	0.0570202	0.00614972	0.00517139	0.0775194	0.0479566	0.00336287	0.00250999	0.0723514	0.0863155	0.0025541	0.000927528	0.128338	0.11473	0.00963091	0.00380306		0	0	2.42678	1.13776	0.187735	0.184381	3.81884	2.0023	0.250169	0.219189	1.75331	1.73553	0.146378	0.177892	2.97766	2.17884	0.197275	0.16771	5.41756	1.83274		0	0	0.0275194	0.0268218
SM(40:0)	789.7	C45H93N2O6P		0.086994	0.089013	0.000988256	0.00125066	0.0249785	0.0198292	0.000610995	0.000606878	0.0318691	0.0138215	0.00050128	0.000356114	0.0163652	0.0193559	0.000394744	0.000271511	0.0284238	0.0286642	0.000424493	0.000394916		0.157946	0.157062	0.293065	0.208108	0.0499644	0.0369345	0.376969	0.305428	0.0898799	0.0356387	0.243666	0.222264	0.033536	0.0393581	0.359975	0.199347	0.0474979	0.0435153	0.19629	0.210199		0.0260982	0.0267039	0.00284238	0.00315977
SM(42:2)	813.7	C47H93N2O6P		0	0	0.000912165	0.00100787	0.0198105	0.0120278	0.000580955	0.000534216	0.0137812	0.0134129	0.000297578	0.000226255	0.0258398	0.0219596	0.000213785	0.000109255	0.0301464	0.0117942	0.000616997	0.000481851		0	0	0.194868	0.167883	0.048605	0.0303495	0.333799	0.179687	0.0467399	0.0594043	0.121584	0.0784301	0.0477697	0.0372752	0.25605	0.23421	0.053583	0.0376436	0.359834	0.224192		0	0	0.00264858	0.00263792
SM(42:1)	815.7	C47H95N2O6P		0	0	0.00169018	0.00143431	0.0335917	0.0200617	0.00134622	0.000906134	0.0292851	0.00882597	0.0010579	0.000513321	0.0413437	0.0189198	0.00059451	0.000211999	0.0490956	0.0144769	0.00187966	0.000668009		0	0	0.475121	0.186094	0.072755	0.0443585	0.873122	0.273553	0.0915937	0.0542603	0.433543	0.219031	0.0789545	0.0370496	0.627791	0.304836	0.0793223	0.0208614	1.07344	0.302989		0	0	0.00510336	0.00366428
SM(42:0)	817.7	C47H97N2O6P		0	0	0.000487676	0.000432162	0.00861326	0.0109798	0.000439395	0.000512065	0.00516796	0.00770394	0.000499688	0.000389976	0.00775194	0.00770394	0.000338894	0.000203873	0.00516796	0.0115559	0.000499542	0.000538764		0	0	0.14602	0.140169	0.0169168	0.0190549	0.220294	0.18428	0.014506	0.0199975	0.163198	0.0801307	0.0145701	0.0149427	0.327507	0.144757	0.00832496	0.0186152	0.228065	0.210053		0	0	0.00155039	0.00131995
Total SM				1.44531	0.280652	0.0766627	0.0702834	1.17054	0.282017	0.0580015	0.0475081	1.04479	0.6091	0.0345967	0.0160305	1.20241	0.386991	0.0234055	0.00965504	1.65719	0.434035	0.0761243	0.0306482		2.72906	0.409327	21.8441	9.201	2.59626	0.895996	35.5947	15.832	3.28791	3.02959	16.1605	12.0243	2.3096	0.792435	27.0155	19.0465	2.67071	0.57106	42.6823	13.9588		0.433592	0.0841957	0.230233	0.176191
LysoPE 14:1	424.245	C19H39O7PN		0.00366667	0.00447214	5.493e-05	5.68121e-05	0.003	0.00414997	0.000107548	7.94285e-05	0.00966667	0.0216153	8.08824e-05	0.000180858	0	0	4.48181e-05	6.99697e-05	0	0	0.000161765	0.000361717		0.00628364	0.00740338	0.0221972	0.0327965	0.00534921	0.00707475	0.118292	0.143868	0.0456255	0.102022	0.0262832	0.058771	0	0	0.0286301	0.0426346	0	0	0.210145	0.469898		0.0011	0.00134164	0.0002	0.000227074
LysoPE 15:1	438.261	C20H41O7PN		0	0	0	0	0	0	0	0	0	0	0	0	0	0	0	0	0	0	0	0		0	0	0	0	0	0	0	0	0	0	0	0	0	0	0	0	0	0	0	0		0	0	0	0
LysoPE 15:0	440.276	C20H43O7PN		0	0	0	0	0	0	0	0	0	0	0	0	0	0	0	0	0	0	0	0		0	0	0	0	0	0	0	0	0	0	0	0	0	0	0	0	0	0	0	0		0	0	0	0
LysoPE 16:1	452.276	C21H43O7PN		0.015	0.0100692	0.000393627	0.000292586	0.0273333	0.00547723	0.000301475	0.00023774	0.0116667	0.00807947	0.000252587	0.00014953	0.029	0.0121106	0.000231418	0.000153498	0.00933333	0.00870823	6.54762e-05	0.000146409		0.0279432	0.0182992	0.110758	0.0587464	0.0628395	0.0272337	0.17255	0.0714969	0.0343853	0.0265992	0.106196	0.0542546	0.0560281	0.0251907	0.230907	0.149254	0.0137658	0.0142387	0.0142521	0.0318687		0.0045	0.00302076	0.001225	0.000854217
LysoPE 16:0	454.292	C21H45O7PN		0.0553333	0.0227425	0.000659301	0.00109126	0.0333333	0.0187454	0.000204745	0.000180442	0.0366667	0.025954	0.000794061	0.000363087	0.0323333	0.0103145	0.00021219	0.000388703	0.0226667	0.0185068	0.000220238	0.000492467		0.102255	0.032148	0.117883	0.139345	0.0693747	0.0288796	0.126594	0.0728525	0.120146	0.127489	0.334194	0.159882	0.0611186	0.0159152	0.0891906	0.106274	0.0316975	0.0224547	0.0479389	0.107195		0.0166	0.00682276	0.001825	0.00278753
LysoPE 17:1	466.292	C22H45O7PN		0	0	0	0	0	0	0	0	0	0	0	0	0	0	0	0	0	0	0	0		0	0	0	0	0	0	0	0	0	0	0	0	0	0	0	0	0	0	0	0		0	0	0	0
LysoPE 17:0	468.308	C22H47O7PN		0	0	0	0	0	0	0	0	0	0	0	0	0	0	0	0	0	0	0	0		0	0	0	0	0	0	0	0	0	0	0	0	0	0	0	0	0	0	0	0		0	0	0	0
LysoPE 18:2	478.292	C23H45O7PN		0.0816667	0.0395987	0.00461986	0.00302707	0.259333	0.105788	0.00346786	0.00260132	0.0923333	0.0523158	0.00211019	0.00115015	0.220667	0.0923279	0.0016068	0.00088126	0.274	0.0752367	0.0026762	0.00192336		0.152059	0.0587263	1.47119	0.168426	0.626339	0.415773	2.02094	0.503261	0.243113	0.0481457	1.01979	0.759381	0.428715	0.19726	1.65456	0.970017	0.446089	0.120136	1.60907	1.06318		0.0245	0.0118796	0.014525	0.00784887
LysoPE 18:1	480.308	C23H47O7PN		0.221333	0.0693361	0.00682161	0.00595859	0.325667	0.112247	0.00478612	0.00314815	0.142667	0.0536915	0.00496129	0.00167221	0.291	0.0880152	0.00275765	0.00206776	0.339	0.082155	0.00427987	0.00382773		0.413074	0.0888991	1.96608	0.185208	0.764553	0.449923	2.97729	0.287497	0.428998	0.238963	2.15832	0.932862	0.563886	0.192821	2.43745	0.826363	0.551867	0.134731	2.27597	1.23201		0.0664	0.0208008	0.0208	0.0145923
LysoPE 20:0	510.354	C25H53O7PN		0.00266667	0.00278887	2.12433e-05	2.93053e-05	0.003	0.00182574	6.03523e-05	7.40108e-05	0	0	0	0	0.004	0.00190029	3.91114e-05	3.02921e-05	0	0	0	0		0.00487856	0.00479368	0.00907488	0.016824	0.00662556	0.00431666	0.0342783	0.0359925	0	0	0	0	0.00790211	0.00403017	0.0422357	0.0373799	0	0	0	0		0.0008	0.00083666	7.5e-05	0.000111803
Total LysoPE				0.379667	0.139977	0.0125706	0.0101224	0.651667	0.225453	0.0089281	0.00613263	0.293	0.124986	0.00819901	0.00320119	0.577	0.193471	0.00489199	0.00347492	0.645	0.179107	0.00740355	0.00628155		0.706493	0.189001	3.69718	0.193913	1.53508	0.902187	5.44995	0.824518	0.872267	0.488161	3.64478	1.79263	1.11765	0.417217	4.48297	1.88488	1.04342	0.253869	4.15738	2.65928		0.1139	0.0419932	0.03865	0.025024
PE 28:1	634.443	C33H65O8PN		0.0563333	0.0141618	3.08468e-05	1.85497e-05	0.006	0.00450309	2.73949e-05	2.92819e-05	0.002	0.00139443	4.71908e-05	3.25148e-05	0.00433333	0.00252763	1.17708e-05	1.62416e-05	0.00633333	0.00217307	5.38001e-05	5.59185e-05		0.106912	0.0280893	0.00961448	0.0072259	0.0114826	0.00572782	0.0203398	0.0252387	0.00598089	0.00585192	0.0160994	0.0125539	0.00844497	0.00535359	0.0111232	0.020702	0.00986493	0.00174844	0.0281932	0.0173582		0.0169	0.00424853	0.0001	5.59017e-05
PE 28:0	636.459	C33H67O8PN		0.0113333	0.00361325	1.69683e-05	2.35765e-05	0.00366667	0.00217307	3.54594e-05	2.51056e-05	0.000666667	0.000912871	1.83433e-05	1.71704e-05	0.00333333	4.8487e-19	2.95961e-05	3.22213e-06	0.00333333	0.00204124	5.85075e-05	2.17373e-05		0.0216263	0.00736481	0.00312185	0.00435234	0.007337	0.00276726	0.0309474	0.0256945	0.00211845	0.00342316	0.00644165	0.00679664	0.00643964	0.000677293	0.0346606	0.0171996	0.00542513	0.00285443	0.0391505	0.0319634		0.0034	0.00108397	5e-05	6.84653e-05
PE-Cer(34:1)	661.526	C36H74O6PN2		0.00266667	0.000912871	0	0	0.000666667	0.000912871	5.95238e-06	1.33099e-05	0.000333333	0.000745356	0	0	0.001	0.00149071	0	0	0.00133333	0.000745356	5.95238e-06	1.33099e-05		0.00496738	0.00137901	0	0	0.00154947	0.00225889	0.00208185	0.00465515	0.000545159	0.00121901	0	0	0.00199518	0.00302209	0	0	0.00237472	0.00155975	0.00129565	0.00289715		0.0008	0.000273861	0	0
PE 30:1	662.474	C35H69O8PN		0.0173333	0.00302765	2.27823e-05	2.18685e-05	0.0103333	0.00545181	1.89223e-05	2.73128e-05	0.007	0.00477261	5.05709e-05	2.88644e-05	0.014	0.00465475	1.60731e-05	2.38539e-05	0.011	0.00672888	0	0		0.0327601	0.00395243	0.00699452	0.00798161	0.0209372	0.00559362	0.00742195	0.0102882	0.0175825	0.00458497	0.0220279	0.0124555	0.027225	0.0103061	0.010953	0.017035	0.0165703	0.00757676	0	0		0.0052	0.000908295	7.5e-05	6.84653e-05
PE 30:0	664.49	C35H71O8PN		0.014	0.00401386	3.30974e-05	3.424e-05	0.00933333	0.00450309	4.30066e-05	1.56859e-05	0.005	0.00424918	4.89881e-05	3.57233e-05	0.00966667	0.00341565	1.77097e-05	1.6386e-05	0.00733333	0.00480162	3.32746e-05	3.67882e-05		0.0261514	0.00545139	0.00836178	0.0107393	0.0187686	0.003174	0.0364172	0.0196624	0.0116017	0.00709593	0.0155217	0.0110643	0.0186166	0.00707593	0.017372	0.0218288	0.010756	0.00449014	0.019483	0.0204576		0.0042	0.00120416	0.0001	0.000104583
PE 31:2	674.474	C36H69O8PN		0.012	0.0032059	0	0	0.00333333	0.00204124	1.29699e-05	1.78593e-05	0.00233333	0.00278887	0	0	0.006	0.00345607	2.28393e-05	1.29581e-05	0.00466667	0.00139443	4.04445e-05	3.35034e-05		0.0225752	0.00527753	0	0	0.00678152	0.00279618	0.0053401	0.00760221	0.00490355	0.00522299	0	0	0.0116442	0.00723031	0.0289642	0.023368	0.00737798	0.000983548	0.0249598	0.0208648		0.0036	0.000961769	0	0
PE 31:1	676.49	C36H71O8PN		0.0103333	0.00217307	3.46482e-05	3.94354e-05	0.006	0.00302765	5.22696e-05	5.69295e-05	0.00466667	0.0032059	3.76624e-05	3.2407e-05	0.008	0.00361325	5.31915e-06	1.1894e-05	0.0103333	0.0032059	6.91075e-05	4.86335e-05		0.019481	0.00332965	0.00707135	0.00668321	0.0121414	0.0030382	0.0298436	0.0279089	0.0118647	0.00395821	0.0166715	0.0158803	0.0153576	0.00739748	0.0015959	0.00356853	0.0167997	0.00529709	0.0383283	0.0371114		0.0031	0.00065192	0.0001	0.000104583
PE 31:0	678.505	C36H73O8PN		0.00466667	0.000745356	5.81395e-06	1.30004e-05	0.00133333	0.00139443	5.95238e-06	1.33099e-05	0.00166667	0.00204124	1.09903e-05	1.50507e-05	0.00166667	0.00117851	1.07539e-05	1.47268e-05	0.00166667	0.00117851	1.52116e-05	2.16342e-05		0.00883704	0.00120289	0.00387267	0.00865956	0.00226091	0.0021684	0.00208185	0.00465515	0.0041877	0.00403188	0.00405227	0.00646952	0.00339342	0.00250198	0.00935715	0.0168212	0.00264294	0.00180214	0.00529224	0.00867824		0.0014	0.000223607	2.5e-05	5.59017e-05
PE 32:3	686.474	C37H69O8PN		0.015	0.00408248	5.81395e-06	1.30004e-05	0.015	0.00612372	1.29699e-05	1.78593e-05	0.0113333	0.00892873	2.72719e-05	1.68515e-05	0.0203333	0.00593951	0	0	0.0266667	0.00950146	5.95238e-06	1.33099e-05		0.0282367	0.00677854	0.00387267	0.00865956	0.0319685	0.00941172	0.0053401	0.00760221	0.0284623	0.0108237	0.00924437	0.006351	0.0393732	0.0130439	0	0	0.0412596	0.00367808	0.00129565	0.00289715		0.0045	0.00122474	2.5e-05	5.59017e-05
PE 32:2	688.49	C37H71O8PN		0.0703333	0.0110177	0.00014772	0.000104468	0.0783333	0.0350793	0.000172671	5.66011e-05	0.0563333	0.0413555	0.00022246	0.000109225	0.104667	0.0355004	0.000124501	8.48463e-05	0.106333	0.0415231	0.000182587	0.000134182		0.133107	0.0158051	0.044162	0.0345151	0.162249	0.0319063	0.135696	0.0627979	0.141159	0.0508853	0.0907008	0.0357249	0.200398	0.0685005	0.114899	0.0543925	0.164264	0.0279225	0.0973961	0.0391089		0.0211	0.0033053	0.000475	0.000298433
PE 32:1	690.505	C37H73O8PN		0.0853333	0.0107626	0.000151868	0.000107667	0.0776667	0.0402182	0.000174387	0.000116153	0.0576667	0.037705	0.000285818	0.000133292	0.0996667	0.029045	0.000161285	5.24879e-05	0.125	0.0540704	0.000227862	0.000154452		0.16149	0.0104148	0.055968	0.0260829	0.157562	0.0324437	0.123652	0.0672614	0.151587	0.0506343	0.116203	0.0428041	0.190389	0.0532146	0.169906	0.07832	0.190084	0.042066	0.124313	0.0550677		0.0256	0.00322878	0.000475	0.000240442
PE 32:0	692.521	C37H75O8PN		0.011	0.00302765	4.72189e-05	2.76648e-05	0.00766667	0.00324893	1.34996e-05	1.86988e-05	0.007	0.00462481	5.10499e-05	3.20207e-05	0.00766667	0.00345607	2.81585e-05	1.89561e-05	0.00966667	0.00758288	3.45423e-05	3.70469e-05		0.0209263	0.00626352	0.0209511	0.0166764	0.0161086	0.00358804	0.0075517	0.0119498	0.0215518	0.019726	0.0167713	0.0112498	0.0145416	0.00645861	0.0305601	0.0217962	0.0135331	0.00765646	0.0160499	0.0153215		0.0033	0.000908295	0.00015	5.59017e-05
PE 33:3	700.49	C38H71O8PN		0.0183333	0.005	0.000133234	8.09315e-05	0.015	0.00288675	0.000500506	0.00041178	0.0116667	0.00849837	0.000161127	9.01668e-05	0.0216667	0.0071686	0.000144634	4.86517e-05	0.028	0.00981778	0.000342547	0.000178046		0.0343864	0.00628765	0.0450942	0.00958553	0.0329013	0.00708862	0.326508	0.155949	0.0298217	0.00902579	0.0932731	0.118867	0.042164	0.0156535	0.18415	0.12539	0.0436537	0.00653793	0.226207	0.153617		0.0055	0.0015	0.000425	0.000209165
PE 33:2	702.505	C38H73O8PN		0.028	0.0067082	0.000228371	0.000119221	0.0313333	0.00981778	0.000669927	0.00055935	0.0203333	0.0119838	0.000223137	8.39491e-05	0.041	0.0159252	0.000173884	3.09526e-05	0.0546667	0.0205953	0.000469027	0.000215807		0.05272	0.00905645	0.0870341	0.0381715	0.0690373	0.0254405	0.449094	0.236449	0.0526028	0.0110509	0.10994	0.0911628	0.0793125	0.0335304	0.200315	0.113831	0.0843702	0.0123625	0.297307	0.173447		0.0084	0.00201246	0.000725	0.000270994
PE 33:1	704.521	C38H75O8PN		0.0316667	0.00612372	0.000158279	0.000113009	0.0296667	0.0118673	0.000182238	0.00015118	0.021	0.0131551	0.000151585	0.000103717	0.0413333	0.0120416	9.81046e-05	2.47364e-05	0.0553333	0.0143081	0.000186729	0.000122902		0.0597198	0.00866705	0.0516259	0.0149495	0.0650699	0.0274396	0.107159	0.0470764	0.0528083	0.0143207	0.058109	0.03036	0.0796322	0.0250108	0.109238	0.0560129	0.0882272	0.0112208	0.10909	0.0628052		0.0095	0.00183712	0.0005	0.000279508
PE 33:0	706.537	C38H77O8PN		0.007	0.00247207	0	0	0.002	0.00217307	5.95238e-06	1.33099e-05	0.00266667	0.00149071	5.55556e-06	1.24226e-05	0.001	0.00149071	0	0	0.00266667	0.00190029	1.92577e-05	2.75701e-05		0.0130832	0.00400556	0	0	0.00359009	0.00358079	0.00208185	0.00465515	0.00780284	0.00472542	0.00296701	0.00663443	0.00186696	0.00292285	0	0	0.00402122	0.00333667	0.0121433	0.0206858		0.0021	0.00074162	0	0
PE 34:4	712.49	C39H71O8PN		0.0596667	0.0161331	0.000191492	0.000156082	0.117333	0.0452094	0.000178117	0.000158974	0.0723333	0.0452861	0.000237602	0.000141686	0.135	0.0286259	6.27591e-05	4.19544e-05	0.199667	0.0686618	0.000188206	0.000268498		0.112079	0.0221712	0.0562521	0.0152832	0.247848	0.0540924	0.0961821	0.0394152	0.183957	0.0592177	0.0874049	0.0346043	0.260879	0.0640492	0.0583328	0.0275237	0.308942	0.0277336	0.0781281	0.0608405		0.0179	0.00483994	0.0006	0.000436606
PE 34:3	714.505	C39H73O8PN		0.215333	0.044898	0.000657643	0.000450954	0.310667	0.109364	0.000465533	0.000316708	0.203333	0.134866	0.00066261	0.000306732	0.379667	0.084413	0.000263888	0.000219389	0.543333	0.179079	0.000646743	0.00068957		0.405802	0.0526024	0.215145	0.0384938	0.660396	0.136628	0.2834	0.0602966	0.509625	0.170154	0.268044	0.0946977	0.733212	0.184289	0.217744	0.0929485	0.845824	0.0775546	0.304623	0.144417		0.0646	0.0134694	0.002075	0.00115109
PE 34:2	716.521	C39H75O8PN		0.723333	0.17066	0.00169194	0.0013206	0.774	0.294653	0.00103639	0.000692988	0.512	0.300281	0.00171858	0.000776046	0.850667	0.178818	0.000786112	0.000549703	1.304	0.431009	0.00143847	0.00179853		1.36042	0.208805	0.525925	0.088198	1.63038	0.309679	0.643775	0.0662261	1.31688	0.291082	0.669942	0.219905	1.64261	0.39301	0.671131	0.119242	2.02836	0.15583	0.591367	0.281743		0.217	0.0511981	0.005275	0.0032899
PE 34:1	718.537	C39H77O8PN		0.487333	0.102555	0.000869466	0.000721722	0.451667	0.195885	0.000380336	0.000302282	0.273	0.150999	0.000973238	0.000532537	0.466333	0.0892126	0.00041605	0.00040765	0.696667	0.252111	0.000755008	0.000992423		0.916085	0.11253	0.265849	0.0544381	0.941947	0.1897	0.215187	0.0729377	0.708805	0.111332	0.373492	0.15412	0.902166	0.20882	0.296964	0.117647	1.08164	0.145859	0.305782	0.16272		0.1462	0.0307665	0.0027	0.00184052
PE 34:0	720.552	C39H79O8PN		0.000333333	0.000745356	5.07891e-05	6.17526e-05	0.00166667	0.00235702	4.14118e-05	2.68824e-05	0.001	0.00223607	1.80079e-05	1.67314e-05	0	0	2.4277e-05	1.38473e-05	0	0	2.66106e-05	3.6773e-05		0.00055115	0.00123241	0.0131012	0.0122564	0.00370788	0.00512033	0.0330292	0.0239788	0.00471988	0.010554	0.0116436	0.0159089	0	0	0.0330647	0.0203718	0	0	0.0216954	0.041649		0.0001	0.000223607	0.00015	0.00016298
PE 35:4	726.505	C40H73O8PN		0.014	0.00223607	3.97506e-05	4.35793e-05	0.0266667	0.0071686	0.000147667	0.000101928	0.015	0.00993031	0.000103204	3.47243e-05	0.0326667	0.0120531	2.81585e-05	1.89561e-05	0.041	0.0122247	0.000137563	8.62993e-05		0.0267283	0.00489388	0.0101164	0.00950316	0.0572751	0.0100855	0.0960057	0.024158	0.0376461	0.0194059	0.0453053	0.0211947	0.0633426	0.0260805	0.0305601	0.0217962	0.0640835	0.00382491	0.0717388	0.0338439		0.0042	0.00067082	0.000125	0.000125
PE 35:3	728.521	C40H75O8PN		0.0563333	0.0120991	0.000255691	0.000212979	0.0756667	0.0276033	0.000368146	0.000227989	0.0483333	0.0294392	0.000289221	0.000110083	0.0976667	0.0279533	0.000179276	8.37201e-05	0.114333	0.0340873	0.000322075	0.000275245		0.105863	0.012825	0.0811149	0.0246397	0.160867	0.0359099	0.238578	0.0413998	0.123293	0.027537	0.120195	0.0482938	0.18941	0.0622352	0.178226	0.0763354	0.179601	0.0150343	0.172049	0.101982		0.0169	0.00362974	0.0008	0.000549147
PE 35:2	730.537	C40H77O8PN		0.148	0.0412209	0.000512574	0.000403903	0.141667	0.0397038	0.000479186	0.000273528	0.096	0.0497298	0.000573457	0.000250311	0.169	0.0503129	0.000298943	0.000185003	0.221667	0.0595586	0.000564751	0.000510809		0.277222	0.0517476	0.158578	0.0343795	0.30621	0.0694489	0.311719	0.0369974	0.251566	0.0451919	0.229893	0.0763285	0.32769	0.11156	0.265387	0.0600287	0.35059	0.0241578	0.281665	0.115427		0.0444	0.0123663	0.0016	0.00100156
PE 35:1	732.552	C40H79O8PN		0.0643333	0.0148885	0.000242281	0.000194275	0.064	0.0225339	0.00014331	7.6041e-05	0.0396667	0.0170131	0.000238741	0.000128076	0.0703333	0.0177717	0.000109741	8.20701e-05	0.0933333	0.0226691	0.000210081	0.000286905		0.120765	0.0187802	0.0693533	0.0122023	0.136372	0.034907	0.0973119	0.0150927	0.107312	0.0162901	0.0958929	0.0382352	0.135793	0.0384006	0.0895668	0.028268	0.1491	0.0183231	0.0812079	0.0559231		0.0193	0.00446654	0.00075	0.0005
PE 36:4	740.521	C41H75O8PN		0.672	0.203355	0.00400375	0.00271275	1.37333	0.441822	0.00244549	0.00181447	1.00067	0.56067	0.00326437	0.0013673	1.773	0.439709	0.00162956	0.00150433	2.20333	0.633535	0.00275644	0.00323472		1.2683	0.318294	1.33132	0.542859	2.90585	0.39409	1.49308	0.656095	2.57498	0.858428	1.30652	0.415994	3.43008	0.97788	1.24187	0.37642	3.46831	0.262925	1.17768	0.513278		0.2016	0.0610066	0.013	0.00809562
PE 36:3	742.537	C41H77O8PN		1.384	0.394304	0.00660407	0.0043926	2.21633	0.699568	0.00377198	0.00268199	1.53367	0.788806	0.00547735	0.00228589	2.72167	0.676168	0.00275927	0.00250038	3.37467	0.904209	0.00442796	0.00511339		2.61	0.587421	2.22001	0.903539	4.69787	0.652434	2.35978	1.05031	4.00262	1.03394	2.18698	0.67697	5.26737	1.50377	2.07877	0.566579	5.33524	0.400626	1.90952	0.846377		0.4152	0.118291	0.021425	0.0128445
PE 36:2	744.552	C41H79O8PN		1.32967	0.348519	0.00446503	0.00322241	1.43033	0.430422	0.00243044	0.00159798	0.870333	0.424279	0.00390439	0.00181634	1.65	0.404324	0.00202759	0.00190132	2.001	0.531761	0.00310883	0.00391173		2.49892	0.4457	1.46458	0.613632	3.0544	0.527699	1.54862	0.565568	2.2918	0.425066	1.53717	0.49496	3.19132	0.898357	1.48909	0.506402	3.16776	0.259739	1.29053	0.638839		0.3989	0.104556	0.01435	0.00895012
PE 36:1	746.568	C41H81O8PN		0.145333	0.0312116	0.000361071	0.000365702	0.144333	0.0463171	0.000165933	7.93111e-05	0.0846667	0.0366364	0.000382281	0.000194146	0.129667	0.0169312	0.000217227	0.000168998	0.179333	0.046392	0.000275987	0.000274289		0.272818	0.0306515	0.0919961	0.0397778	0.306633	0.0628101	0.119894	0.0423686	0.227942	0.0313082	0.154406	0.0710147	0.250024	0.0390102	0.175742	0.0840575	0.28427	0.0236904	0.120867	0.0624287		0.0436	0.00936349	0.0011	0.000969858
PE 36:0	748.583	C41H83O8PN		0.0133333	0.005	6.6796e-05	4.56432e-05	0.0173333	0.00607819	0.000240698	0.000119988	0.00766667	0.00596285	9.69772e-05	3.7918e-05	0.0193333	0.00854725	5.66316e-05	3.38664e-05	0.023	0.00414997	0.000150385	3.4459e-05		0.0248235	0.00690895	0.022274	0.022164	0.0376502	0.0152582	0.172098	0.054194	0.0185136	0.0113398	0.0527422	0.0561839	0.0377604	0.0184758	0.069604	0.0598129	0.037461	0.00746239	0.102627	0.0642879		0.004	0.0015	0.000225	0.00016298
PE 37:4	754.537	C42H77O8PN		0.0603333	0.0136117	0.000230403	0.000167533	0.038	0.0108269	0.000210807	0.00013688	0.025	0.0104083	0.000253108	0.000137694	0.046	0.0125056	0.000121521	7.10606e-05	0.053	0.0120991	0.000222237	0.00020513		0.11324	0.0152216	0.0684865	0.0154205	0.0814167	0.0146269	0.13507	0.0488752	0.0673221	0.00997909	0.0930901	0.0281807	0.0892217	0.0281653	0.113005	0.0464477	0.0843935	0.0061271	0.10656	0.052471		0.0181	0.0040835	0.000725	0.000462669
PE 37:3	756.552	C42H79O8PN		0.0996667	0.0240774	5.74305e-05	5.52013e-05	0.0193333	0.0093244	6.20686e-05	4.21651e-05	0.0136667	0.00491596	0.00010458	7.25535e-05	0.0216667	0.00612372	5.77451e-05	3.16149e-05	0.0286667	0.00582142	5.4972e-05	0.000103599		0.187237	0.0356906	0.0140659	0.0083106	0.0387778	0.00598841	0.0375676	0.0229791	0.0383533	0.00795684	0.0447733	0.0294238	0.0419216	0.0134818	0.0529059	0.0165939	0.0462648	0.00682051	0.0199172	0.0273106		0.0299	0.00722323	0.000175	0.000142522
PE 37:2	758.568	C42H81O8PN		0.0316667	0.00833333	8.44759e-05	5.3375e-05	0.0233333	0.00993031	0.000114478	9.57078e-05	0.0143333	0.00672888	0.000122881	5.61463e-05	0.0223333	0.00630256	6.30737e-05	2.67263e-05	0.0286667	0.00414997	0.000127132	7.89692e-05		0.0594505	0.0116953	0.0262235	0.0208748	0.0477553	0.00611005	0.0611396	0.0378103	0.0400367	0.0152243	0.0483968	0.0188265	0.0429521	0.0129664	0.0668166	0.0345271	0.0466684	0.0073593	0.0760182	0.0572386		0.0095	0.0025	0.000275	0.00016298
PE 37:1	760.583	C42H83O8PN		0.0286667	0.0100277	0.000411669	0.000225552	0.0976667	0.034793	0.000482186	0.00030051	0.0476667	0.0269671	0.000263633	0.000106902	0.113	0.023196	0.000220337	0.000105905	0.120667	0.0301063	0.00034506	0.00022641		0.0536647	0.0144286	0.154667	0.0837799	0.205468	0.0366844	0.310074	0.100958	0.122163	0.0450294	0.114585	0.069866	0.217941	0.0510731	0.22784	0.129833	0.191687	0.020189	0.20669	0.124968		0.0086	0.00300832	0.001375	0.00075519
PE 38:5	766.537	C43H77O8PN		0.236333	0.0936779	0.00445215	0.00269577	0.842	0.212215	0.0033587	0.002359	0.490667	0.268656	0.00274387	0.00125349	0.988	0.249559	0.00198978	0.0014115	1.12367	0.243623	0.00301038	0.00287395		0.447541	0.161909	1.60553	0.787163	1.82059	0.393355	2.1492	1.24467	1.26598	0.502934	1.11178	0.484811	1.91314	0.561328	1.71006	0.65938	1.7984	0.177507	1.45262	0.580201		0.0709	0.0281034	0.014775	0.0087956
PE 38:4	768.552	C43H79O8PN		0.0686667	0.0226507	0.000450392	0.000316466	0.0793333	0.0164401	0.000351731	0.000265061	0.0553333	0.0232857	0.000425075	0.000226079	0.107667	0.0339444	0.000259253	0.000244066	0.131333	0.0237873	0.000382396	0.000489346		0.128953	0.0336297	0.153897	0.0712205	0.175014	0.049908	0.218522	0.107282	0.15071	0.0440877	0.160827	0.0540234	0.209757	0.0770018	0.192325	0.0585349	0.212456	0.0303745	0.162969	0.0990033		0.0206	0.00679522	0.00145	0.000850551
PE 38:3	770.568	C43H81O8PN		0.0373333	0.0106458	0.000166228	0.0001318	0.048	0.01609	0.000115367	7.57015e-05	0.0303333	0.0158289	0.000130012	6.30988e-05	0.0493333	0.0184316	7.65778e-05	5.34131e-05	0.0623333	0.0160987	0.0001207	0.000133526		0.0703328	0.0157554	0.0452035	0.0292714	0.100858	0.0151957	0.0809334	0.0456282	0.0786594	0.0158811	0.0517771	0.0199585	0.0953447	0.0384072	0.0658946	0.0303885	0.0994402	0.0134078	0.0569303	0.0316973		0.0112	0.00319374	0.000525	0.000368697
PE 38:2	772.583	C43H83O8PN		0.0543333	0.0173045	0.000129567	0.000120224	0.038	0.0108909	8.24278e-05	4.08306e-05	0.0213333	0.00776388	0.000145096	7.40214e-05	0.038	0.011571	5.73243e-05	4.49682e-05	0.0456667	0.00846562	9.28942e-05	0.000121825		0.101891	0.0259028	0.0317164	0.0202397	0.0808239	0.0108651	0.0608221	0.0272229	0.05872	0.00804011	0.054172	0.0241215	0.0737796	0.0256511	0.0505715	0.0261658	0.0735456	0.00818215	0.0372823	0.0340735		0.0163	0.00519134	0.0004	0.00033541
PE 38:1	774.599	C43H85O8PN		0.02	0.00677003	1.89808e-05	2.7067e-05	0.013	0.00341565	2.84418e-05	1.63545e-05	0.00566667	0.00345607	4.3218e-05	2.61046e-05	0.0113333	0.00361325	1.60731e-05	2.38539e-05	0.0126667	0.00480162	1.78571e-05	3.99298e-05		0.0372201	0.00920836	0.00953766	0.0167723	0.0279401	0.00494966	0.0276891	0.0264569	0.014511	0.00912079	0.0196385	0.0131354	0.0218322	0.00758211	0.010953	0.017035	0.0201071	0.00606321	0.00388694	0.00869146		0.006	0.00203101	7.5e-05	0.000111803
Total PE				6.34533	1.55284	0.0270303	0.0181281	8.641	2.78126	0.0190349	0.0119872	5.67333	3.02714	0.0235133	0.0100906	10.2777	2.48799	0.0125658	0.00966183	13.0563	3.67337	0.0211275	0.0223136		11.9469	2.02021	8.98268	3.33075	18.3458	2.99879	12.0812	3.26985	14.7407	3.62663	9.41669	3.05771	19.8783	5.53053	10.3095	2.19037	20.5754	1.47761	9.67285	3.81728		1.9036	0.465851	0.087175	0.0513092
PG 24:1	626.402	C30H61O10PN	TAG(34:1)	0	0	0	0	0	0	0	0	0	0	0	0	0	0	0	0	0	0	0	0		0	0	0	0	0	0	0	0	0	0	0	0	0	0	0	0	0	0	0	0		0	0	0	0
PG 24:0	628.417	C30H63O10PN	TAG(34:0)	0	0	0	0	0	0	0	0	0	0	0	0	0	0	0	0	0	0	0	0		0	0	0	0	0	0	0	0	0	0	0	0	0	0	0	0	0	0	0	0		0	0	0	0
PG 26:1	654.433	C32H65O10PN	TAG(36:1)	0	0	0	0	0	0	0	0	0	0	0	0	0	0	0	0	0	0	0	0		0	0	0	0	0	0	0	0	0	0	0	0	0	0	0	0	0	0	0	0		0	0	0	0
PG 26:0	656.448	C32H67O10PN	TAG(36:0)	0	0	0	0	0	0	0	0	0	0	0	0	0	0	0	0	0	0	0	0		0	0	0	0	0	0	0	0	0	0	0	0	0	0	0	0	0	0	0	0		0	0	0	0
PG 27:0	670.464	C33H69O10PN	TAG(37:0)	0	0	0	0	0	0	0	0	0	0	0	0	0	0	0	0	0	0	0	0		0	0	0	0	0	0	0	0	0	0	0	0	0	0	0	0	0	0	0	0		0	0	0	0
PG 28:2	680.448	C34H67O10PN	TAG(38:2)	0.00233333	0.00324893	0	0	0.00133333	0.00298142	7.01754e-06	1.56917e-05	0.00133333	0.00139443	2.52101e-05	3.91977e-05	0	0	0	0	0.000333333	0.000745356	7.35294e-06	1.64417e-05		0.00434078	0.00615253	0	0	0.00185935	0.00415762	0.00325826	0.00728568	0.00480795	0.00455206	0.00799483	0.0123356	0	0	0	0	0.000439466	0.000982676	0.00955204	0.021359		0.0007	0.000974679	0	0
PG 28:1	682.464	C34H69O10PN	TAG(38:1)	0.0166667	0.00881917	4.57839e-05	6.04115e-05	0.00533333	0.0101653	0.000187546	0.000260744	0.0103333	0.00892873	0.000211349	0.000115437	0.00233333	0.00149071	1.59574e-05	3.56819e-05	0.00566667	0.00584523	0.00022551	0.000176978		0.0309963	0.015486	0.0185058	0.0230236	0.00805925	0.0140906	0.149179	0.1468	0.0339091	0.0328722	0.0847668	0.0354589	0.00457269	0.00311624	0.00478769	0.0107056	0.00880923	0.00949676	0.174586	0.159596		0.005	0.00264575	0.00015	0.000205396
PG 28:0	684.48	C34H71O10PN	TAG(38:0)	0	0	0	0	0	0	0	0	0	0	0	0	0	0	0	0	0	0	0	0		0	0	0	0	0	0	0	0	0	0	0	0	0	0	0	0	0	0	0	0		0	0	0	0
PG 29:1	696.48	C35H71O10PN	TAG(39:1)	0	0	0	0	0	0	0	0	0	0	0	0	0	0	0	0	0	0	0	0		0	0	0	0	0	0	0	0	0	0	0	0	0	0	0	0	0	0	0	0		0	0	0	0
PG 29:0	698.495	C35H73O10PN	TAG(39:0)	0	0	0	0	0	0	0	0	0	0	0	0	0	0	0	0	0	0	0	0		0	0	0	0	0	0	0	0	0	0	0	0	0	0	0	0	0	0	0	0		0	0	0	0
PG 30:2	708.48	C36H71O10PN	TAG(40:2)	0.006	0.00401386	4.19825e-05	6.08277e-05	0.00133333	0.00298142	4.80576e-05	9.17325e-05	0.00466667	0.00691215	5.75813e-05	4.37804e-05	0.00133333	0.000745356	0	0	0.00266667	0.00149071	3.66545e-05	3.601e-05		0.0108262	0.00638699	0.021049	0.0220688	0.00185935	0.00415762	0.0216314	0.0427884	0.0187811	0.0337269	0.0235265	0.0151762	0.00268711	0.00150811	0	0	0.00447507	0.00281526	0.0207982	0.025466		0.0018	0.00120416	0.00015	0.000205396
PG 30:1	710.495	C36H73O10PN	TAG(40:1)	0.029	0.0139742	8.69266e-05	7.40362e-05	0.0103333	0.0092346	0.000208081	0.000300174	0.016	0.0121678	0.000372247	0.000204206	0.015	0.005	1.06383e-05	2.3788e-05	0.023	0.0067082	3.21027e-05	3.3765e-05		0.0548884	0.0260273	0.054451	0.0587758	0.0200208	0.0106524	0.135617	0.138419	0.0571503	0.0659497	0.149387	0.0617037	0.0285007	0.00852899	0.00319179	0.00713706	0.0373439	0.0114518	0.027759	0.0274648		0.0087	0.00419225	0.0003	0.000227074
PG 30:0	712.511	C36H75O10PN	TAG(40:0)	0.043	0.0213892	0.000210856	0.000210667	0.01	0.0159861	0.000405725	0.000663248	0.0323333	0.0263418	0.00148247	0.000832313	0.00833333	0.0110554	6.38298e-05	0.000142728	0.032	0.0155188	0.000728139	0.000325245		0.0814753	0.0419094	0.0974169	0.102354	0.0164326	0.0235969	0.294868	0.380198	0.121275	0.136727	0.556719	0.19964	0.0162952	0.0227394	0.0191507	0.0428224	0.0535373	0.0279026	0.478589	0.326067		0.0129	0.00641677	0.0007	0.000710414
PG 31:1	724.511	C37H75O10PN	TAG(41:1)	0.02	0.0124722	7.3899e-05	8.54956e-05	0.00633333	0.00431406	9.26649e-05	0.0001651	0.006	0.00252763	7.07116e-05	4.88724e-05	0.00933333	0.00480162	4.41064e-05	6.63643e-05	0.00333333	0.00424918	3.57599e-05	4.90183e-05		0.0371123	0.021728	0.0309449	0.0411245	0.0130221	0.00770802	0.0581898	0.0732178	0.0188662	0.0102129	0.0278919	0.0154756	0.0178993	0.00957037	0.023033	0.0221175	0.00549336	0.00702415	0.0202311	0.0287008		0.006	0.00374166	0.000275	0.000323554
PG 31:0	726.526	C37H77O10PN	TAG(41:0)	0.019	0.00760117	0.00014103	3.84658e-05	0.00466667	0.00730297	0.000151679	0.000217345	0.0103333	0.00981778	0.000199839	0.000111923	0.005	0.00311805	7.57267e-05	8.80783e-05	0.00933333	0.00732196	0.000308158	0.000119387		0.0363262	0.0153286	0.0824634	0.0947518	0.00775144	0.01096	0.115921	0.110526	0.0374566	0.0453177	0.0736061	0.0351873	0.00979438	0.00619459	0.0489111	0.046075	0.0156971	0.0119684	0.188812	0.100594		0.0057	0.00228035	0.000475	0.000136931
PG 32:2	736.511	C38H75O10PN		0.0466667	0.0134887	9.12207e-05	4.58816e-05	0.0213333	0.0161331	0.000149049	0.000213431	0.0243333	0.0107108	0.000111371	7.97181e-05	0.0276667	0.0141716	0	0	0.0246667	0.0110177	2.27704e-05	3.33168e-05		0.0884919	0.0229797	0.0354406	0.0135025	0.0415789	0.0163161	0.102257	0.102618	0.0787812	0.0580669	0.0372361	0.0284978	0.0529719	0.0282167	0	0	0.0387033	0.0189193	0.0251481	0.0414586		0.014	0.0040466	0.0003	0.000142522
PG 32:1	738.526	C38H77O10PN		0.0723333	0.0194579	9.40556e-05	0.000108842	0.0206667	0.0211673	0.000182456	0.000407984	0.034	0.0193506	0.00048615	0.000277298	0.036	0.00947218	5.22042e-05	3.92702e-05	0.0326667	0.0133645	0.000131652	0.000137508		0.136661	0.0338173	0.0251832	0.0318375	0.037011	0.0271556	0.0847147	0.189428	0.116629	0.105047	0.186071	0.0728222	0.0688292	0.0167968	0.0512941	0.0444737	0.0521345	0.0216402	0.106643	0.123855		0.0217	0.00583738	0.0003	0.000360122
PG 32:0	740.542	C38H79O10PN		0.027	0.021259	0.000189406	0.000292485	0.00366667	0.00819892	0.000304094	0.000564017	0.0716667	0.101174	0.00117412	0.00057423	0.00166667	0.00372678	1.06383e-05	2.3788e-05	0.00533333	0.00776388	0.000599311	0.000573632		0.0514	0.0415065	0.0561518	0.0695464	0.0051132	0.0114335	0.191004	0.276135	0.30053	0.495223	0.455364	0.147978	0.00340752	0.00761945	0.00319179	0.00713706	0.00918985	0.0124174	0.312607	0.260164		0.0081	0.0063777	0.00065	0.000989792
PG 33:2	750.526	C39H77O10PN		0.0143333	0.0107108	1.48213e-05	2.04261e-05	0.003	0.00582142	2.80702e-05	6.27668e-05	0.008	0.00545181	3.23712e-05	2.06757e-05	0.006	0.00345607	1.75202e-05	1.61068e-05	0.00766667	0.00450309	9.43908e-05	7.31038e-05		0.0266056	0.0181186	0.012627	0.0216675	0.00449446	0.00805855	0.013033	0.0291427	0.0257086	0.0188661	0.0155316	0.0138637	0.0112122	0.00587333	0.0273683	0.025348	0.0120518	0.00750483	0.0718827	0.0699554		0.0043	0.00321325	5e-05	6.84653e-05
PG 33:1	752.542	C39H79O10PN		0.021	0.010179	5.73999e-05	7.23354e-05	0.00633333	0.00701189	0.000106804	0.000129563	0.00933333	0.00508265	0.000120917	0.000101468	0.00733333	0.00278887	1.17708e-05	1.62416e-05	0.00933333	0.00560258	3.94556e-05	3.86795e-05		0.0396869	0.0182107	0.0254613	0.0213098	0.0115335	0.0097094	0.0889795	0.0999713	0.0300282	0.0228326	0.0509653	0.0328759	0.014118	0.00569882	0.0111232	0.020702	0.0149843	0.00909657	0.037311	0.0410871		0.0063	0.00305369	0.0002	0.00024367
PG 33:0	754.558	C39H81O10PN		0.00733333	0.00480162	3.86733e-05	4.74875e-05	0.00133333	0.00182574	8.08464e-05	8.14701e-05	0.00366667	0.00447214	7.4319e-05	7.11702e-05	0.00166667	0.00288675	1.86432e-05	1.71938e-05	0.00166667	0.00372678	0.00015983	0.000147397		0.0137607	0.00931337	0.019903	0.0326738	0.00248121	0.00357096	0.0844722	0.0966359	0.0110128	0.0131549	0.0253983	0.0229731	0.00335819	0.00590303	0.022985	0.0220503	0.0026848	0.0060034	0.100789	0.110916		0.0022	0.00144049	0.00015	0.000205396
PG 34:4	760.511	C40H75O10PN		0.01	0.00424918	8.83808e-05	6.15512e-05	0.00266667	0.000912871	3.02867e-05	4.84385e-05	0.00766667	0.00630256	6.70032e-05	2.58619e-05	0.005	0.00353553	0	0	0.00566667	0.00324893	5.52234e-05	2.36913e-05		0.0191269	0.00841347	0.0319328	0.0176394	0.00613605	0.00287376	0.0458319	0.0763692	0.0238375	0.0196733	0.0332582	0.0260356	0.0096381	0.00707841	0	0	0.00843189	0.00526644	0.0426782	0.035762		0.003	0.00127475	0.000275	0.00016298
PG 34:3	762.526	C40H77O10PN		0.0303333	0.00341565	3.00075e-05	5.23832e-05	0.0246667	0.0126601	0.000121369	0.000137246	0.0206667	0.00886629	8.66506e-05	6.1562e-05	0.0233333	0.00772802	1.75107e-05	1.62325e-05	0.025	0.011547	9.32557e-05	5.67688e-05		0.0574493	0.00283951	0.0117326	0.0175437	0.051101	0.0134863	0.0977076	0.0969801	0.0606887	0.030729	0.0321932	0.0171059	0.0443449	0.0124464	0.0150535	0.0176619	0.0379539	0.0103618	0.0655042	0.0549724		0.0091	0.0010247	0.0001	0.00016298
PG 34:2	764.542	C40H79O10PN		0.104333	0.0195292	0.000237147	0.000133121	0.059	0.0328634	0.000227807	0.000366692	0.0573333	0.0319852	0.000289305	0.000176853	0.0596667	0.0107626	8.22116e-05	4.82685e-05	0.0676667	0.0292641	0.000192075	6.61287e-05		0.196756	0.0234082	0.0904817	0.0424722	0.120949	0.0350627	0.150585	0.165033	0.191766	0.180732	0.111828	0.048042	0.114604	0.020819	0.0759744	0.0322641	0.102734	0.0215064	0.117925	0.0564987		0.0313	0.00585875	0.00075	0.000318689
PG 34:1	766.558	C40H81O10PN		0.093	0.0298468	0.000174931	0.000140064	0.0376667	0.0188783	0.000378548	0.000499825	0.069	0.0898811	0.000475428	0.000258947	0.035	0.00807947	7.23911e-05	3.97954e-05	0.0423333	0.0231721	0.000164908	4.29074e-05		0.174094	0.0457191	0.0863373	0.0996283	0.0774185	0.0182312	0.250219	0.226969	0.273492	0.450241	0.196629	0.0857035	0.0672572	0.0159489	0.0722302	0.035733	0.0618945	0.020846	0.117656	0.081382		0.0279	0.00895405	0.000575	0.000480885
PG 34:0	768.573	C40H83O10PN		0.003	0.00361325	0.000104369	7.58103e-05	0	0	0.000105368	0.000163316	0.011	0.0164823	0.000234507	0.000150216	0	0	1.06383e-05	2.3788e-05	0.002	0.00298142	0.000245227	0.000191495		0.00592617	0.00740349	0.066069	0.0606034	0	0	0.073147	0.0955103	0.047547	0.0796713	0.0909141	0.0555815	0	0	0.00319179	0.00713706	0.00336926	0.0048956	0.149052	0.113238		0.0009	0.00108397	0.000375	0.000265165
PG 35:3	776.542	C41H79O10PN		0.00366667	0.00298142	1.47059e-05	3.28834e-05	0.001	0.00149071	7.40741e-06	1.65635e-05	0.00166667	0.00204124	8.92857e-06	1.99649e-05	0.00166667	0.00117851	0	0	0.00266667	0.000912871	8.06452e-06	1.80328e-05		0.00701808	0.00601953	0.00358463	0.00801547	0.00192367	0.00263655	0.0117414	0.0262546	0.00578687	0.00614033	0.00280272	0.00626708	0.00325901	0.00252382	0	0	0.0041772	0.000841011	0.00604399	0.0135148		0.0011	0.000894427	5e-05	0.000111803
PG 35:2	778.558	C41H81O10PN		0.0116667	0.00471405	8.06452e-06	1.80328e-05	0.00366667	0.00491596	1.4425e-05	1.97642e-05	0.00433333	0.00596285	5.55556e-06	1.24226e-05	0.003	0.00182574	6.75676e-06	1.51086e-05	0.00466667	0.00298142	3.11853e-05	1.85477e-05		0.0218073	0.00798868	0.00261996	0.00585842	0.00657516	0.00722211	0.0149997	0.0254312	0.0129707	0.0174934	0.00296701	0.00663443	0.00605572	0.00372488	0.0056964	0.0127375	0.007016	0.0049369	0.0209632	0.019112		0.0035	0.00141421	2.5e-05	5.59017e-05
PG 35:1	780.573	C41H83O10PN		0.006	0.00252763	0	0	0.00133333	0.00139443	0	0	0.00133333	0.00139443	6.15612e-05	2.06206e-05	0.001	0.000912871	1.20854e-05	1.66117e-05	0.00266667	0.00190029	8.62069e-06	1.92764e-05		0.0111467	0.00438094	0	0	0.00269944	0.00249593	0	0	0.00394041	0.00369872	0.0260801	0.00992966	0.00184639	0.00170668	0.0196071	0.0268658	0.00455168	0.00298131	0.00611894	0.0136824		0.0018	0.000758288	0	0
PG 36:4	788.542	C42H79O10PN		0.0206667	0.00223607	0.000147805	5.46262e-05	0.0156667	0.0103145	0.000103359	8.60526e-05	0.022	0.0137639	6.89071e-05	4.83082e-05	0.0163333	0.00217307	6.75676e-06	1.51086e-05	0.0206667	0.00854725	7.01577e-05	6.1498e-05		0.0391745	0.00216583	0.0645998	0.0337509	0.0312079	0.0113449	0.0706955	0.04212	0.0735484	0.0745676	0.0223767	0.0156531	0.0316551	0.00606236	0.0056964	0.0127375	0.0316335	0.00641933	0.0568136	0.0533462		0.0062	0.00067082	0.0005	0.000197642
PG 36:3	790.558	C42H81O10PN		0.047	0.0083666	0.000136057	0.000135354	0.0276667	0.0176619	8.28599e-05	0.000115645	0.0313333	0.016558	0.000110572	5.77252e-05	0.0243333	0.00703167	3.09086e-05	4.562e-05	0.0373333	0.017062	5.76631e-05	4.60266e-05		0.0888124	0.0110689	0.0340469	0.0384688	0.0547802	0.0166966	0.0537126	0.0647694	0.0994108	0.0833641	0.0396656	0.00351564	0.0467846	0.0135428	0.020281	0.037078	0.0561528	0.014812	0.0309691	0.023982		0.0141	0.00250998	0.000425	0.000447214
PG 36:2	792.573	C42H83O10PN		0.0383333	0.00807947	0.000139717	0.000104918	0.012	0.00844919	9.90072e-05	0.000143267	0.0246667	0.0222486	0.000249614	0.000132926	0.009	0.00302765	5.31915e-06	1.1894e-05	0.0173333	0.00862812	0.000139236	0.000120927		0.072166	0.0113341	0.0604	0.0339924	0.0241818	0.0125213	0.0687549	0.0700213	0.0904033	0.117271	0.0913727	0.0235435	0.0172186	0.00572704	0.0015959	0.00356853	0.0257463	0.00801018	0.0697225	0.0603356		0.0115	0.00242384	0.000475	0.000346861
PG 36:1	794.589	C42H85O10PN		0.00466667	0.00361325	2.78728e-05	4.77634e-05	0	0	0	0	0.009	0.00894427	0.000147009	8.80729e-05	0.000333333	0.000745356	0	0	0.00133333	0.00298142	0	0		0.00893455	0.00746633	0.00924961	0.0129417	0	0	0	0	0.0356718	0.0443344	0.0629072	0.0391816	0.000681504	0.00152389	0	0	0.00214784	0.00480272	0	0		0.0014	0.00108397	0.0001	0.00016298
PG 37:2	806.589	C43H85O10PN		0.00466667	0.00298142	0	0	0	0	0	0	0.00133333	0.00217307	0	0	0	0	0	0	0.000333333	0.000745356	2.40381e-05	2.20584e-05		0.00889248	0.00569607	0	0	0	0	0	0	0.00451008	0.00662939	0	0	0	0	0	0	0.00061071	0.00136559	0.021715	0.0210512		0.0014	0.000894427	0	0
PG 37:1	808.604	C43H87O10PN		0.00133333	0.00139443	4.40018e-05	4.958e-05	0.001	0.00149071	2.18324e-05	3.29198e-05	0.00233333	0.00365148	0	0	0	0	6.75676e-06	1.51086e-05	0	0	3.3215e-05	5.60282e-05		0.00266357	0.00284792	0.0144895	0.01355	0.00192367	0.00263655	0.0267411	0.0511764	0.00804123	0.0114363	0	0	0	0	0.0056964	0.0127375	0	0	0.0279089	0.0412639		0.0004	0.00041833	0.00015	0.00016298
PG 38:2	820.604	C44H87O10PN		0.000333333	0.000745356	8.06452e-06	1.80328e-05	0	0	0	0	0.000333333	0.000745356	0	0	0	0	0	0	0	0	0	0		0.000654939	0.00146449	0.00261996	0.00585842	0	0	0	0	0.000978929	0.00218895	0	0	0	0	0	0	0	0	0	0		0.0001	0.000223607	2.5e-05	5.59017e-05
Total PG				0.703667	0.193633	0.00224718	0.00144964	0.282	0.217203	0.00314436	0.00462044	0.496	0.387179	0.00622369	0.00320854	0.300333	0.0904034	0.00057237	0.000497487	0.387333	0.135214	0.00354396	0.00137781		1.3272	0.326155	0.957762	0.544265	0.550114	0.238152	2.20726	2.29401	1.78753	2.06248	2.40745	0.825338	0.576991	0.181606	0.44006	0.119453	0.601963	0.163567	2.30778	1.43233		0.2111	0.0580898	0.007525	0.00477166
PI 28:1	770.48	C37H73O13PN		0	0	0	0	0	0	0	0	0	0	0	0	0	0	0	0	0	0	0	0		0	0	0	0	0	0	0	0	0	0	0	0	0	0	0	0	0	0	0	0		0	0	0	0
PI 28:0	772.495	C37H75O13PN		0	0	0	0	0	0	0	0	0	0	0	0	0	0	0	0	0	0	0	0		0	0	0	0	0	0	0	0	0	0	0	0	0	0	0	0	0	0	0	0		0	0	0	0
PI 30:2	796.495	C39H75O13PN		0	0	0	0	0	0	0	0	0	0	0	0	0	0	0	0	0	0	0	0		0	0	0	0	0	0	0	0	0	0	0	0	0	0	0	0	0	0	0	0		0	0	0	0
PI 30:1	798.511	C39H77O13PN		0	0	0	0	0	0	0	0	0	0	0	0	0	0	0	0	0	0	0	0		0	0	0	0	0	0	0	0	0	0	0	0	0	0	0	0	0	0	0	0		0	0	0	0
PI 30:0	800.527	C39H79O13PN		0	0	0	0	0	0	0	0	0	0	0	0	0	0	0	0	0	0	0	0		0	0	0	0	0	0	0	0	0	0	0	0	0	0	0	0	0	0	0	0		0	0	0	0
PI 31:2	810.511	C40H77O13PN		0	0	0	0	0	0	0	0	0	0	0	0	0	0	0	0	0	0	0	0		0	0	0	0	0	0	0	0	0	0	0	0	0	0	0	0	0	0	0	0		0	0	0	0
PI 31:1	812.527	C40H79O13PN		0	0	0	0	0	0	0	0	0	0	0	0	0	0	0	0	0	0	0	0		0	0	0	0	0	0	0	0	0	0	0	0	0	0	0	0	0	0	0	0		0	0	0	0
PI 31:0	814.542	C40H81O13PN		0	0	0	0	0	0	0	0	0	0	0	0	0	0	0	0	0	0	0	0		0	0	0	0	0	0	0	0	0	0	0	0	0	0	0	0	0	0	0	0		0	0	0	0
PI 32:2	824.527	C41H79O13PN		0	0	0	0	0	0	0	0	0	0	0	0	0	0	0	0	0	0	0	0		0	0	0	0	0	0	0	0	0	0	0	0	0	0	0	0	0	0	0	0		0	0	0	0
PI 32:1	826.542	C41H81O13PN		0	0	0	0	0	0	0	0	0	0	0	0	0	0	0	0	0	0	0	0		0	0	0	0	0	0	0	0	0	0	0	0	0	0	0	0	0	0	0	0		0	0	0	0
PI 32:0	828.558	C41H83O13PN		0	0	0	0	0	0	0	0	0	0	0	0	0	0	0	0	0	0	0	0		0	0	0	0	0	0	0	0	0	0	0	0	0	0	0	0	0	0	0	0		0	0	0	0
PI 33:2	838.542	C42H81O13PN		0	0	0	0	0	0	0	0	0	0	0	0	0	0	0	0	0	0	0	0		0	0	0	0	0	0	0	0	0	0	0	0	0	0	0	0	0	0	0	0		0	0	0	0
PI 33:1	840.558	C42H83O13PN		0.023	0.00776388	4.42636e-05	5.91264e-05	0.0123333	0.00596285	0	0	0.00866667	0.00749074	5.98577e-05	4.48613e-05	0.0153333	0.00431406	1.06383e-05	2.3788e-05	0.0126667	0.00732196	5.68783e-05	0.000103268		0.0434311	0.0142845	0.00840088	0.00861343	0.0255485	0.00787342	0	0	0.0277425	0.0335765	0.0176923	0.0109836	0.0290585	0.00570031	0.00319179	0.00713706	0.0204717	0.0106511	0.0143618	0.0226602		0.0069	0.00232916	0.000125	0.000153093
PI 33:0	842.573	C42H85O13PN		0.00366667	0.00182574	5.03088e-05	6.06126e-05	0.001	0.00223607	0	0	0.00333333	0.00263523	3.44102e-05	2.0868e-05	0.00366667	0.00139443	6.43123e-05	2.1521e-05	0.0113333	0.00570088	0.000127315	7.52644e-05		0.00705142	0.00369579	0.0175803	0.0204766	0.00139451	0.00311822	0	0	0.0112473	0.012269	0.0187175	0.01507	0.00698674	0.00251283	0.0685986	0.0369441	0.0176323	0.0058005	0.101595	0.094444		0.0011	0.000547723	0.00015	0.00016298
PI 34:3	850.542	C43H81O13PN		0.07	0.0247487	0.000298521	0.000299529	0.0983333	0.0325747	0.00010135	6.46051e-05	0.0493333	0.0255658	0.000352216	0.000223472	0.113667	0.0186488	0.000106204	0.000166944	0.081	0.0400971	0.000238196	0.000350403		0.130096	0.0323427	0.0731082	0.0539135	0.207423	0.0305629	0.068244	0.022925	0.144637	0.0871785	0.117722	0.0251897	0.21744	0.0258458	0.0543859	0.0544495	0.125205	0.0426967	0.0759286	0.0736024		0.021	0.00742462	0.000875	0.000805256
PI 34:2	852.558	C43H83O13PN		0.21	0.0989178	0.000786781	0.000742544	0.224333	0.0858988	0.000146481	0.00011939	0.101667	0.0586302	0.000724927	0.000443764	0.216333	0.0326258	0.000246025	0.000313926	0.160333	0.0884857	0.000642019	0.000993393		0.387576	0.141831	0.216704	0.0700921	0.465801	0.0494406	0.094928	0.0577998	0.311636	0.26355	0.240861	0.0756724	0.414485	0.0497583	0.152314	0.058827	0.246583	0.0939663	0.208101	0.194112		0.063	0.0296753	0.00235	0.00187583
PI 34:1	854.573	C43H85O13PN		0.0743333	0.048514	0.000123856	0.000102506	0.0723333	0.0286889	2.7005e-05	4.56063e-05	0.044	0.0338214	0.000239465	0.000107831	0.074	0.0128344	6.70197e-05	0.000100243	0.046	0.0314378	0.000114496	0.000236006		0.135456	0.0740025	0.0360962	0.0214889	0.150532	0.0308585	0.0118566	0.0211785	0.149444	0.176464	0.0877091	0.0164294	0.141721	0.0205142	0.0358356	0.0336207	0.0681677	0.034247	0.0328737	0.051174		0.0223	0.0145542	0.000375	0.000293151
PI 35:2	866.573	C44H85O13PN		0.190667	0.07801	9.88236e-05	7.99258e-05	0.0263333	0.00892873	1.19048e-05	2.66199e-05	0.0123333	0.00909823	9.26851e-05	5.60223e-05	0.023	0.00545181	2.12766e-05	4.75759e-05	0.019	0.0105145	5.95238e-05	0.000133099		0.358559	0.133812	0.0303543	0.0189279	0.05526	0.00647044	0.00416369	0.0093103	0.0367223	0.0345032	0.0299037	0.0180116	0.0438935	0.00900641	0.00638358	0.0142741	0.0287357	0.0101192	0.0129565	0.0289715		0.0572	0.023403	0.0003	0.000227074
PI 35:1	868.589	C44H87O13PN		0.0123333	0.00703167	8.06452e-06	1.80328e-05	0.00766667	0.00302765	1.40351e-05	3.13834e-05	0.003	0.00182574	1.99189e-05	1.94884e-05	0.00866667	0.00182574	5.31915e-06	1.1894e-05	0.00666667	0.00390868	2.71164e-05	4.0121e-05		0.0227471	0.0117542	0.00261996	0.00585842	0.0159789	0.00317129	0.00651651	0.0145714	0.00937613	0.00811768	0.00685499	0.00726206	0.0164974	0.00204232	0.0015959	0.00356853	0.0107902	0.00499965	0.00788353	0.0107967		0.0037	0.0021095	2.5e-05	5.59017e-05
PI 35:0	870.605	C44H89O13PN		0.00566667	0.00521749	0.000117695	0.000132656	0.005	0.00353553	0.000118794	5.52083e-05	0.000666667	0.00149071	1.11111e-05	2.48452e-05	0	0	3.17454e-05	3.9564e-05	0.00466667	0.00491596	3.72107e-05	3.76745e-05		0.010418	0.00915201	0.0306524	0.0363003	0.0124887	0.0110418	0.10539	0.082959	0.00109032	0.00243803	0.00593401	0.0132689	0	0	0.0443582	0.0590262	0.00667889	0.00700645	0.0208732	0.0257236		0.0017	0.00156525	0.00035	0.000379144
PI 36:4	876.558	C45H83O13PN		0.103	0.0605461	0.0011668	0.00102008	0.237333	0.0518089	0.000195834	0.000190058	0.100333	0.0617724	0.00107205	0.000763907	0.227333	0.0413253	0.000293782	0.00043453	0.200333	0.144364	0.000767854	0.00105294		0.190359	0.0921282	0.328646	0.0774436	0.513077	0.0785375	0.108699	0.0462927	0.282433	0.171344	0.341031	0.0989242	0.433097	0.0382243	0.160512	0.0936071	0.300073	0.16827	0.262133	0.203779		0.0309	0.0181638	0.003525	0.00258209
PI 36:3	878.573	C45H85O13PN		0.133667	0.0722207	0.000648498	0.000504164	0.212667	0.0614365	0.000117113	0.000120256	0.089	0.0621445	0.000522349	0.000395034	0.172	0.0275983	0.000134973	0.000183143	0.177333	0.127811	0.000372684	0.000551976		0.246887	0.10772	0.197491	0.0696348	0.450476	0.0427016	0.0597909	0.0388396	0.257417	0.208068	0.170317	0.0458154	0.328511	0.0305378	0.0772841	0.0442488	0.263999	0.145326	0.123666	0.102306		0.0401	0.0216662	0.001975	0.0012912
PI 36:2	880.589	C45H87O13PN		0.145667	0.0835048	0.000500101	0.000409849	0.149	0.0377234	0.000229426	0.000149582	0.0663333	0.0429696	0.000454734	0.00025585	0.113333	0.0230338	0.000193084	0.000131207	0.121333	0.0789902	0.00042549	0.000505618		0.267719	0.125022	0.139186	0.032479	0.319155	0.0407987	0.160888	0.0699955	0.201472	0.177643	0.161246	0.020618	0.215663	0.0250558	0.173316	0.0506205	0.184832	0.0895678	0.162781	0.0728853		0.0437	0.0250514	0.001525	0.00103983
PI 36:1	882.605	C45H89O13PN		0.028	0.0127693	0.000120175	4.25232e-05	0.0196667	0.00794075	1.99875e-05	3.08742e-05	0.01	0.00841625	4.02032e-05	4.51977e-05	0.0176667	0.00560258	8.2022e-05	2.19855e-05	0.0136667	0.0116309	2.38095e-05	5.32397e-05		0.0518264	0.0184718	0.0614469	0.0542414	0.0414744	0.0114614	0.00859836	0.0141449	0.0321946	0.0358769	0.0126645	0.013155	0.0333152	0.00775602	0.0859707	0.0322313	0.0199037	0.0141573	0.00518259	0.0115886		0.0084	0.0038308	0.0004	0.000104583
PI 38:2	908.62	C47H91O13PN		0.0193333	0.00902158	3.46482e-05	3.94354e-05	0.014	0.00324893	5.95238e-06	1.33099e-05	0.00866667	0.00582142	1.08696e-05	2.43051e-05	0.0166667	0.00390868	0	0	0.009	0.00630256	1.19048e-05	2.66199e-05		0.0361004	0.0146974	0.00707135	0.00668321	0.0302014	0.00469714	0.00208185	0.00465515	0.0245035	0.0186766	0.00217053	0.00485345	0.0317955	0.00620281	0	0	0.0133487	0.00722741	0.00259129	0.00579431		0.0058	0.00270647	0.0001	0.000104583
PI 38:1	910.636	C47H93O13PN		0.00666667	0.00513701	0	0	0.00666667	0.00263523	0	0	0.002	0.000745356	1.08696e-05	2.43051e-05	0.00566667	0.00190029	0	0	0.005	0.00424918	0	0		0.0121773	0.00826583	0	0	0.0141828	0.00449418	0	0	0.00611816	0.00288833	0.00217053	0.00485345	0.010923	0.0038594	0	0	0.00693887	0.0054225	0	0		0.002	0.0015411	0	0
PI 38:0	912.651	C47H95O13PN		0.007	0.0032059	0.000105592	8.08007e-05	0.002	0.000745356	6.44309e-05	1.6775e-05	0	0	0	0	0	0	0	0	0.002	0.00182574	7.73048e-05	2.86254e-05		0.0136406	0.00738265	0.0411513	0.0333013	0.00427565	0.000962932	0.0608481	0.0468208	0	0	0	0	0	0	0	0	0.00287355	0.00275087	0.0560618	0.0385359		0.0021	0.000961769	0.000325	0.000189572
Total PI				1.033	0.442283	0.00410413	0.00347825	1.08867	0.323626	0.00105231	0.000742683	0.499333	0.306061	0.00364567	0.00230079	1.00733	0.167305	0.0012564	0.00141289	0.870333	0.560542	0.0029818	0.00399729		1.91404	0.632643	1.19051	0.34821	2.30727	0.238766	0.692005	0.223299	1.49604	1.21355	1.21499	0.261455	1.92339	0.186003	0.863747	0.159004	1.31623	0.624621	1.08699	0.655904		0.3099	0.132685	0.0124	0.00877915
PS 30:2	704.448	C36H67O10PN		0	0	0	0	0	0	0	0	0	0	0	0	0	0	0	0	0	0	0	0		0	0	0	0	0	0	0	0	0	0	0	0	0	0	0	0	0	0	0	0		0	0	0	0
PS 30:1	706.464	C36H69O10PN		0	0	0	0	0	0	0	0	0	0	0	0	0	0	0	0	0	0	0	0		0	0	0	0	0	0	0	0	0	0	0	0	0	0	0	0	0	0	0	0		0	0	0	0
PS 30:0	708.48	C36H71O10PN		0	0	0	0	0	0	0	0	0	0	0	0	0	0	0	0	0	0	0	0		0	0	0	0	0	0	0	0	0	0	0	0	0	0	0	0	0	0	0	0		0	0	0	0
PS 32:2	732.48	C38H71O10PN		0.00533333	0.00217307	2.9539e-05	1.7935e-05	0.004	0.00252763	1.56117e-05	2.13967e-05	0.0163333	0.0300786	3.23712e-05	2.06757e-05	0.00533333	0.00361325	2.95866e-05	3.06443e-05	0.00533333	0.00182574	9.75025e-05	0.000115909		0.010132	0.00385392	0.0170016	0.0197339	0.00923685	0.00566725	0.0160774	0.0238148	0.072581	0.144278	0.0155316	0.0138637	0.0103799	0.00755724	0.0223458	0.0250441	0.00867878	0.00282572	0.0597284	0.0884975		0.0016	0.00065192	0.0001	5.59017e-05
PS 32:1	734.495	C38H73O10PN		0.008	0.00462481	5.54299e-05	0.000104611	0.007	0.00380058	1.33598e-05	1.84736e-05	0.00633333	0.00462481	5.07855e-05	5.04841e-05	0.00466667	0.00361325	5.31915e-06	1.1894e-05	0.00433333	0.00302765	0	0		0.0149802	0.00799495	0.00843998	0.0143956	0.0140939	0.00353233	0.0138233	0.0254925	0.0201636	0.0214624	0.0149441	0.0163648	0.00850649	0.00587799	0.0015959	0.00356853	0.00625492	0.00405876	0	0		0.0024	0.00138744	0.00015	0.000270994
PS 32:0	736.511	C38H75O10PN		0.00433333	0.00302765	0.000108201	6.18906e-05	0.005	0.00772802	7.16123e-05	0.000118479	0.00533333	0.00431406	5.55556e-06	1.24226e-05	0	0	0	0	0	0	2.94118e-05	6.57667e-05		0.00849347	0.00589046	0.0393524	0.0142599	0.0109487	0.0179985	0.0484151	0.0536783	0.0198495	0.0214593	0.00296701	0.00663443	0	0	0	0	0	0	0.0382082	0.0854361		0.0013	0.000908295	0.00035	0.00016298
PS 33:2	746.495	C39H73O10PN		0.00166667	0.00204124	7.05855e-05	5.76823e-05	0.002	0.000745356	1.94519e-05	2.77272e-05	0.002	0.00217307	3.81485e-05	2.77779e-05	0.001	0.000912871	2.82741e-05	1.93518e-05	0.00233333	0.000912871	8.04335e-05	3.60218e-05		0.00322053	0.00401593	0.0189409	0.0135027	0.00458658	0.00217152	0.00963355	0.0133918	0.00684843	0.00779857	0.0175077	0.0142908	0.00188134	0.00174176	0.0367255	0.0322213	0.00379061	0.00132491	0.0561172	0.0512636		0.0005	0.000612372	0.000225	0.000185405
PS 33:1	748.511	C39H75O10PN		0.00266667	0.00149071	2.43213e-05	3.44976e-05	0.00133333	0.00182574	1.4425e-05	1.97642e-05	0.00633333	0.00749074	4.51361e-05	3.60379e-05	0.00366667	0.00361325	5.31915e-06	1.1894e-05	0.001	0.000912871	1.19048e-05	2.66199e-05		0.00517954	0.00307752	0.00491416	0.00782121	0.00204062	0.00281255	0.0149997	0.0254312	0.0236758	0.0338713	0.0209426	0.0143552	0.00716005	0.00747728	0.0015959	0.00356853	0.00181688	0.00181591	0.00259129	0.00579431		0.0008	0.000447214	7.5e-05	0.000111803
PS 33:0	750.526	C39H77O10PN		0.000666667	0.000912871	5.81395e-06	1.30004e-05	0	0	0	0	0.00233333	0.00434613	0	0	0	0	0	0	0	0	2.20588e-05	4.9325e-05		0.00122861	0.00168847	0.00387267	0.00865956	0	0	0	0	0.0107166	0.0205807	0	0	0	0	0	0	0	0	0.0286561	0.064077		0.0002	0.000273861	2.5e-05	5.59017e-05
PS 34:4	756.48	C40H71O10PN		0.00233333	0.000912871	0.000358311	0.000378707	0.00533333	0.00361325	5.14609e-05	2.3929e-05	0.0163333	0.00431406	6.33586e-05	3.54316e-05	0.007	0.00431406	5.25416e-05	2.27568e-05	0.00266667	0.00508265	0	0		0.00441623	0.00163425	0.0823829	0.0642452	0.0105036	0.00711669	0.055508	0.0518514	0.0530333	0.0295753	0.0255025	0.0122145	0.0139936	0.00834336	0.0574754	0.036555	0.00436943	0.00817105	0	0		0.0007	0.000273861	0.001075	0.00111313
PS 34:3	758.495	C40H73O10PN		0.00833333	0.00687184	0.000943207	0.00110661	0.0146667	0.0108909	3.70542e-05	2.49057e-05	0.0256667	0.00961769	8.51657e-05	9.78153e-05	0.0126667	0.00252763	7.25701e-05	8.25376e-05	0.0143333	0.0041833	2.38095e-05	5.32397e-05		0.01636	0.0143739	0.224925	0.149452	0.0294761	0.0229568	0.0343354	0.0233161	0.0803375	0.0463904	0.0295051	0.0304989	0.0241225	0.00277257	0.0497622	0.0295899	0.0233963	0.00669867	0.00518259	0.0115886		0.0025	0.00206155	0.002775	0.00298878
PS 34:2	760.511	C40H75O10PN		0.0186667	0.0268587	0.000376298	0.000452646	0.0393333	0.0111555	7.60914e-05	8.6382e-05	0.02	0.0132811	0.000131642	0.00012971	0.031	0.0257553	3.40236e-05	3.56102e-05	0.0266667	0.0171998	7.90101e-05	9.26913e-05		0.0336131	0.0468568	0.122922	0.08191	0.0835788	0.00800507	0.0470102	0.0517978	0.0633391	0.0556049	0.0738849	0.0718554	0.0627286	0.0527971	0.0529705	0.0546655	0.04214	0.0266283	0.0416322	0.0353311		0.0056	0.00805761	0.00115	0.00113674
PS 34:1	762.526	C40H77O10PN		0.0343333	0.00924962	0.000272112	0.000336576	0.0293333	0.00854725	4.35544e-05	4.6538e-05	0.014	0.00902158	0.00026164	0.000178145	0.0293333	0.0159252	0.000113497	0.000139093	0.0173333	0.0108397	8.20884e-05	0.000138727		0.0653609	0.0183777	0.0688708	0.0310569	0.063784	0.0190643	0.0324559	0.0298336	0.0440351	0.0424323	0.0839754	0.033663	0.0547443	0.0255444	0.0685821	0.04614	0.0278357	0.0168894	0.0278007	0.031201		0.0103	0.00277489	0.0008	0.000831978
PS 34:0	764.542	C40H79O10PN		0	0	0	0	0.000666667	0.00149071	0	0	0.00166667	0.00288675	8.92857e-06	1.99649e-05	0.000666667	0.00149071	0	0	0	0	0	0		0	0	0	0	0.000929673	0.00207881	0	0	0.00519251	0.0085039	0.00280272	0.00626708	0.00136301	0.00304778	0	0	0	0	0	0		0	0	0	0
PS 35:2	774.526	C41H77O10PN		0.013	0.00182574	0.000158382	0.000139905	0.0166667	0.00527046	4.57816e-05	4.39301e-05	0.008	0.00681094	0.000163876	0.000103615	0.0116667	0.00166667	3.49153e-05	1.05807e-05	0.00966667	0.00182574	3.46752e-05	3.37777e-05		0.0247105	0.00343757	0.0471004	0.0205759	0.0354481	0.00762256	0.0287969	0.0226232	0.0290302	0.0313899	0.052539	0.0324849	0.0223158	0.00197978	0.0362565	0.0142166	0.015723	0.00309759	0.0277394	0.0398682		0.0039	0.000547723	0.0005	0.000423896
PS 35:1	776.542	C41H79O10PN		0.00833333	0.00440959	8.36798e-05	0.000168863	0.00833333	0.00424918	7.01754e-06	1.56917e-05	0.0123333	0.0173845	7.60454e-05	3.72767e-05	0.00566667	0.00149071	4.94351e-05	6.28836e-05	0.00466667	0.00361325	4.41628e-05	7.03667e-05		0.015648	0.00750939	0.0206433	0.0282889	0.0182801	0.0090887	0.00325826	0.00728568	0.0505465	0.0861677	0.0318499	0.0141906	0.01081	0.00253993	0.0369437	0.0211141	0.00709824	0.00533028	0.0267673	0.0529088		0.0025	0.00132288	0.000225	0.000436606
PS 35:0	778.558	C41H81O10PN		0	0	7.35294e-06	1.64417e-05	0.000333333	0.000745356	7.40741e-06	1.65635e-05	0.00233333	0.00365148	5.43478e-06	1.21525e-05	0.00133333	0.00298142	0	0	0	0	0	0		0	0	0.00179231	0.00400773	0.000464836	0.00103941	0.0117414	0.0262546	0.00804123	0.0114363	0.00108526	0.00242673	0.00272602	0.00609556	0	0	0	0	0	0		0	0	2.5e-05	5.59017e-05
PS 36:5	782.495	C42H73O10PN		0.0213333	0.00273861	0.000307859	0.000265469	0.071	0.0223172	0.000107735	0.000131644	0.00866667	0.0127693	0.000204084	0.000153784	0.0603333	0.00869227	0.000149776	0.000108218	0.0513333	0.0283676	0.000116654	0.000120541		0.0403264	0.000810885	0.120439	0.0841695	0.151334	0.0357744	0.0632164	0.067103	0.0308014	0.0424042	0.0813229	0.0484209	0.116542	0.021199	0.125101	0.0543366	0.077045	0.0266487	0.0500792	0.016387		0.0064	0.000821584	0.001025	0.000849632
PS 36:4	784.511	C42H75O10PN		0.0326667	0.0140238	0.00037176	0.000349953	0.0266667	0.0365339	0.000106933	0.000139902	0.025	0.024267	0.000163043	0.000364576	0.0633333	0.0206492	0.000186382	0.000203936	0.0346667	0.0223731	9.3254e-05	0.000144037		0.0617346	0.0242718	0.145706	0.100631	0.0407217	0.0559504	0.104534	0.106128	0.0662873	0.0669999	0.0325579	0.0728018	0.120545	0.0355056	0.126828	0.0518898	0.0549266	0.0316552	0.0262419	0.0361551		0.0098	0.00420714	0.001175	0.000950329
PS 36:3	786.526	C42H77O10PN		0.0433333	0.0416333	0.000683044	0.000833584	0	0	0.000189376	0.00022795	0.0223333	0.031526	0.000177945	0.000309298	0.0203333	0.0309659	0.000188558	0.000173417	0.014	0.031305	0.000169632	0.000231404		0.08073	0.0759172	0.190531	0.182972	0	0	0.0949861	0.0932269	0.0816361	0.111939	0.0828004	0.114031	0.0353225	0.0511567	0.24185	0.235122	0.0225523	0.0504285	0.0941499	0.0997198		0.013	0.01249	0.002075	0.00249312
PS 36:2	788.542	C42H79O10PN		0.105333	0.0394828	0.00135416	0.000994943	0.106	0.028519	0.000276455	0.000167367	0.0493333	0.0305641	0.000881979	0.000358321	0.1	0.0142887	0.000232859	0.000245404	0.0723333	0.0299444	0.000143519	0.000272126		0.19923	0.0725727	0.481844	0.227237	0.226187	0.0291713	0.18433	0.0457881	0.148217	0.106794	0.33721	0.0645678	0.193562	0.0353321	0.159575	0.0823158	0.11139	0.0197061	0.0352018	0.0589685		0.0316	0.0118448	0.0044	0.00293071
PS 36:1	790.558	C42H81O10PN		0.021	0.00917424	0.000169075	0.00016482	0.0193333	0.00732196	0.000119153	0.000208566	0.0156667	0.0123378	5.86246e-05	7.74988e-05	0.00766667	0.00508265	5.31915e-06	1.1894e-05	0.00766667	0.00607819	0	0		0.0391553	0.0134009	0.0514213	0.0357991	0.0433606	0.0186564	0.0649087	0.0938838	0.0566051	0.0663531	0.0181697	0.0245082	0.0142161	0.00889139	0.0015959	0.00356853	0.0110451	0.00639239	0	0		0.0063	0.00275227	0.0005	0.000423896
PS 36:0	792.573	C42H83O10PN		0.00266667	0.00252763	0.000108444	9.05281e-05	0.000333333	0.000745356	2.80702e-05	6.27668e-05	0.00533333	0.0101653	3.12518e-05	3.29699e-05	0.000333333	0.000745356	0	0	0	0	0	0		0.00530457	0.00506926	0.0454491	0.0369129	0.000555473	0.00124208	0.013033	0.0291427	0.023984	0.0483436	0.011798	0.0140063	0.000681504	0.00152389	0	0	0	0	0	0		0.0008	0.000758288	0.00035	0.000240442
PS 38:3	814.558	C44H81O10PN		0.00433333	0.00252763	0.000148336	0.000207006	0.00766667	0.00190029	3.4942e-05	2.50068e-05	0.0116667	0.0142887	6.70899e-05	6.34271e-05	0.00833333	0.00311805	3.60382e-05	2.58841e-05	0.005	0.00353553	5.95238e-06	1.33099e-05		0.00832385	0.00527613	0.0266692	0.0313276	0.0178794	0.00739947	0.0258096	0.0225488	0.0450398	0.0719229	0.0181999	0.016956	0.0159959	0.00634175	0.0318732	0.0234268	0.00787308	0.0050104	0.00129565	0.00289715		0.0013	0.000758288	0.000425	0.000556215
PS 38:2	816.573	C44H83O10PN		0.00133333	0.00217307	7.35294e-06	1.64417e-05	0.00133333	0.000745356	0	0	0.006	0.0125056	1.27877e-05	1.78356e-05	0.003	0.00298142	5.31915e-06	1.1894e-05	0.00133333	0.00139443	5.95238e-06	1.33099e-05		0.00253849	0.00425795	0.00179231	0.00400773	0.00334597	0.00209343	0	0	0.0277249	0.0592965	0.00347464	0.00528696	0.00594584	0.00620884	0.0015959	0.00356853	0.00182337	0.00176598	0.00129565	0.00289715		0.0004	0.00065192	2.5e-05	5.59017e-05
PS 38:1	818.589	C44H85O10PN		0.00333333	0.00263523	0	0	0.001	0.000912871	7.01754e-06	1.56917e-05	0.00766667	0.0153025	1.09903e-05	1.50507e-05	0	0	0	0	0.00133333	0.00139443	1.66122e-05	2.29955e-05		0.00635729	0.00467709	0	0	0.0025702	0.00252152	0.00325826	0.00728568	0.0345632	0.0730547	0.00405227	0.00646952	0	0	0	0	0.00233009	0.002188	0.0135486	0.0209912		0.001	0.000790569	0	0
Total PS				0.343	0.100522	0.00564327	0.00520172	0.367333	0.117766	0.00127251	0.00091973	0.290667	0.189435	0.00257588	0.00114583	0.377333	0.0655278	0.00122973	0.000825317	0.276	0.095442	0.00105663	0.000795715		0.647044	0.147324	1.72501	0.640938	0.769325	0.0621179	0.870131	0.362718	1.00225	1.05688	0.962624	0.139562	0.723543	0.119699	1.05267	0.329686	0.430089	0.0500333	0.536236	0.190625		0.1029	0.0301567	0.01745	0.0136815
PA 32:2	662.474	C35H69O8PN		0.00266667	0.000912871	0.000111668	0.000153271	0.00266667	0.000912871	8.44183e-05	3.6921e-05	0.00633333	0.00861201	9.39254e-05	6.27807e-05	0.004	0.00278887	6.86242e-05	2.78927e-05	0.00433333	0.00190029	0.000145072	1.19123e-05		0.00509827	0.00181143	0.0389353	0.0383713	0.00638101	0.00356049	0.0694464	0.0415145	0.0255428	0.0429438	0.035519	0.0168404	0.00791649	0.00580847	0.0807432	0.0550428	0.0068354	0.00312838	0.099209	0.0611633		0.0008	0.000273861	0.000325	0.000381199
PA 32:1	664.49	C35H71O8PN		0.006	0.00223607	0.000123722	6.01801e-05	0.00466667	0.000745356	9.40712e-05	7.2991e-05	0.005	0.00677003	0.000213463	8.37441e-05	0.00633333	0.00380058	0.000139181	5.04537e-05	0.00666667	0.00333333	0.00026521	8.46114e-05		0.0110867	0.00295078	0.0520171	0.0314554	0.010877	0.00447419	0.071356	0.0642662	0.0191124	0.0334184	0.0882365	0.0370809	0.0120926	0.0074338	0.15176	0.0879281	0.0100747	0.00434081	0.154635	0.0517131		0.0018	0.00067082	0.0004	0.00016298
PA 34:3	688.49	C37H71O8PN		0.00433333	0.00223607	0.000132644	0.000111844	0.006	0.00190029	0.000130327	7.80097e-05	0.00633333	0.00776388	0.000112132	4.7856e-05	0.00766667	0.00324893	6.97471e-05	2.90631e-05	0.00866667	0.00217307	0.000177401	6.72828e-05		0.00789908	0.00330733	0.0403337	0.0183593	0.013665	0.00686154	0.0948979	0.0492114	0.0248126	0.0390547	0.048108	0.0215782	0.0149382	0.00707861	0.0763599	0.0509304	0.0146022	0.00532169	0.104238	0.0376486		0.0013	0.00067082	0.0004	0.000285044
PA 34:2	690.505	C37H73O8PN		0.00966667	0.00361325	0.0001471	8.19197e-05	0.0123333	0.00324893	0.000277776	0.000209042	0.0133333	0.0114261	0.000263044	0.000142463	0.0146667	0.00462481	0.000223772	6.70761e-05	0.0213333	0.0051908	0.000421136	0.000153329		0.0179093	0.00467981	0.0507969	0.0147029	0.0282354	0.013024	0.197014	0.100818	0.0478323	0.0612546	0.0942907	0.0245261	0.0283507	0.00988452	0.249605	0.141315	0.0345646	0.00785185	0.23795	0.062518		0.0029	0.00108397	0.000475	0.000240442
PA 34:1	692.521	C37H75O8PN		0.011	0.00401386	0.000174158	0.000100353	0.01	0.00263523	0.000187637	0.000129116	0.0113333	0.0135606	0.000166722	8.38115e-05	0.0123333	0.00324893	0.000133556	3.53632e-05	0.012	0.00431406	0.000167398	8.70136e-05		0.0205291	0.00634553	0.0794298	0.0690359	0.0228361	0.0104616	0.146414	0.103038	0.0434665	0.0684232	0.0627241	0.0120612	0.0237076	0.00654777	0.153995	0.0878257	0.0191098	0.00531751	0.0983324	0.0489824		0.0033	0.00120416	0.00055	0.000209165
PA 36:4	714.505	C39H73O8PN		0.003	0.00273861	0.000262532	0.000103013	0.01	0.00204124	0.000265573	0.000153856	0.00966667	0.0032059	0.000238575	0.000135407	0.014	0.00223607	0.000174923	2.87805e-05	0.0136667	0.00182574	0.000259153	9.80282e-05		0.00535601	0.00450984	0.124338	0.101495	0.0228628	0.00932306	0.181602	0.0495513	0.0289036	0.0152127	0.0924133	0.0353554	0.026913	0.00446675	0.199779	0.100566	0.0224462	0.00465953	0.149308	0.049536		0.0009	0.000821584	0.00085	0.00016298
PA 36:3	716.521	C39H75O8PN		0.012	0.00361325	0.000436337	0.000232553	0.0183333	0.00263523	0.000347349	0.000215129	0.0166667	0.00745356	0.000383795	0.000227279	0.0253333	0.0051908	0.000249948	7.92986e-05	0.0246667	0.00298142	0.000403689	0.000194562		0.022506	0.00542694	0.205301	0.194251	0.0417748	0.0152344	0.240311	0.0914303	0.0538436	0.0447896	0.141776	0.0312036	0.0488846	0.011035	0.255407	0.0913062	0.0410659	0.0112699	0.215408	0.0422802		0.0036	0.00108397	0.0014	0.000503115
PA 36:2	718.537	C39H77O8PN		0.024	0.00732196	0.000461839	0.000220736	0.021	0.00190029	0.000337696	0.000187611	0.016	0.00732196	0.000321989	0.000194558	0.0233333	0.00263523	0.000245165	7.32058e-05	0.0236667	0.0032059	0.000367254	0.00012842		0.0449412	0.0109324	0.205774	0.165637	0.0471881	0.0134304	0.238402	0.0812324	0.0523668	0.0427718	0.118623	0.029157	0.0447839	0.00415114	0.262311	0.122236	0.0401178	0.0147018	0.211954	0.0731984		0.0072	0.00219659	0.001475	0.000427566
PA 36:1	720.552	C39H79O8PN		0.004	0.000912871	7.22518e-05	4.63614e-05	0.00333333	0.00117851	6.2994e-05	4.42206e-05	0.00166667	0.00117851	4.707e-05	3.76267e-05	0.00466667	0.000745356	4.035e-05	1.24279e-05	0.00433333	0.00190029	9.01985e-05	5.28316e-05		0.00763095	0.00183767	0.0266929	0.0134285	0.00715636	0.00223586	0.0450156	0.0197194	0.00543573	0.00603758	0.0142176	0.0100329	0.00895315	0.00136935	0.0440178	0.023511	0.0074215	0.00408841	0.0463019	0.0146811		0.0012	0.000273861	0.000225	0.000104583
Total PA				0.0766667	0.024608	0.00192225	0.0010015	0.0883333	0.0126381	0.00178784	0.00106028	0.0863333	0.0643817	0.00184072	0.00093654	0.112333	0.0252102	0.00134527	0.000337492	0.119333	0.0208033	0.00229651	0.000775663		0.142957	0.0342571	0.823618	0.607851	0.200976	0.0736668	1.28446	0.558431	0.301316	0.351763	0.695909	0.151416	0.21654	0.0535673	1.47398	0.729606	0.196238	0.048226	1.31734	0.376387		0.023	0.00738241	0.0061	0.00198313
Total Polar lipids				52.8556	6.19294	0.331784	0.256312	48.1755	17.148	0.155677	0.0945479	37.2118	15.8374	0.281353	0.153926	52.2744	6.09756	0.12911	0.116646	63.6785	18.1557	0.208477	0.150831		100	1.2307e-14	100	0	100	7.10543e-15	100	0	100	7.10543e-15	100	7.10543e-15	100	7.10543e-15	100	0	100	7.10543e-15	100	0		15.8567	1.85788	1.02496	0.636065
[truncated: 16 more columns]

## Sheet: % of total signal
% of total signal								% of total signal							% of total signal							% of total signal							% of total signal							% of total signal							% of total signal
								5_UT5							10_UT5_N							15_DHA4_5							20_DHA4_5N							25_LA4_5							30_LA4_5N
Compound Name	Masses	Formula	1_UT1	2_UT2	3_UT3	4_UT4	5_UT5	ave	stdev	6_UT1_N	7_UT2_N	8_UT3_N	9_UT4_N	10_UT5_N	ave	stdev	11_DHA4_1	12_DHA4_2	13_DHA4_3	14_DHA4_4	15_DHA4_5	ave	stdev	16_DHA4_1N	17_DHA4_2N	18_DHA4_3N	19_DHA4_4N	20_DHA4_5N	ave	stdev	21_LA4_1	22_LA4_2	23_LA4_3	24_LA4_4	25_LA4_5	ave	stdev	26_LA4_1N	27_LA4_2N	28_LA4_3N	29_LA4_4N	30_LA4_5N	ave	stdev	31_At40_1	32_At40_2	33_At40_3	34_At40_4	35_At40_5
LysoPC 14:1	466.292	C22H45O7PN	0	0	0	0	0	0	0	0	0	0	0	0	0	0	0	0	0	0	0	0	0	0	0	0	0	0	0	0	0	0	0	0	0	0	0	0	0	0	0	0	0	0	0	0	0	0	0
LysoPC 14:0	468.308	C22H47O7PN	0	0	0	0	0	0	0	0	0	0	0	0	0	0	0	0	0	0	0	0	0	0	0	0	0	0	0	0	0	0	0	0	0	0	0	0	0	0	0	0	0	0	0	0	0	0	0
LysoPC 15:1	480.308	C23H47O7PN	0	0	0	0	0	0	0	0	0	0	0	0	0	0	0	0	0	0	0	0	0	0	0	0	0	0	0	0	0	0	0	0	0	0	0	0	0	0	0	0	0	0	0	0	0	0	0
LysoPC 15:0	482.323	C23H49O7PN	0	0	0	0	0	0	0	0	0	0	0	0	0	0	0	0	0	0	0	0	0	0	0	0	0	0	0	0	0	0	0	0	0	0	0	0	0	0	0	0	0	0	0	0	0	0	0
LysoPC 16:1	494.323	C24H49O7PN	0.0854283	0.0508069	0.0852551	0.0975248	0.0523951	0.0742821	0.0213014	0.478632	0.331578	0.154907	1.19208	0.200141	0.471468	0.422119	0.12425	0.0465461	0.061102	0.0348627	0.0714512	0.0676424	0.0345734	0.13033	0	0.164096	0.159114	0.301868	0.151081	0.107502	0.00978929	0.24386	0	0.0218064	0	0.0550912	0.105906	0.0836283	0	0.0445051	0.0651159	0	0.0386499	0.0378993	0.0426169	0.078373	0.0979865	0.0466986	0.0247209
LysoPC 16:0	496.339	C24H51O7PN	0.341713	0.152421	0.259176	0.295443	0.108065	0.231363	0.0980959	2.47293	0.833426	0.34854	3.36665	0.700494	1.54441	1.30676	0.27832	0.13576	0.152755	0.0952915	0.183732	0.169172	0.068865	0.211787	0	0.546986	0	0.853557	0.322466	0.371714	0	1.37663	0	0.092677	0	0.293862	0.606615	0.406195	0	0.934607	0.113953	0	0.290951	0.396298	0.0878974	0.149931	0.211777	0.113411	0.088289
LysoPC 17:1	508.339	C25H51O7PN	0	0	0	0	0	0	0	0	0	0	0	0	0	0	0	0	0	0	0	0	0	0	0	0	0	0	0	0	0	0	0	0	0	0	0	0	0	0	0	0	0	0	0	0	0	0	0
LysoPC 17:0	510.354	C25H53O7PN	0	0	0	0	0	0	0	0	0	0	0	0	0	0	0	0	0	0	0	0	0	0	0	0	0	0	0	0	0	0	0	0	0	0	0	0	0	0	0	0	0	0	0	0	0	0	0
LysoPC 18:2	520.339	C26H51O7PN	0.253529	0.127017	0.139818	0.117603	0.0720433	0.142002	0.0673742	1.35612	0.869272	0.309814	1.99117	0.600424	1.02536	0.663163	0.41748	0.193942	0.216634	0.116209	0.214353	0.231724	0.111586	0.244369	0.117414	0.492287	0.212152	0.739056	0.361056	0.252614	0.0881036	0.904643	0.0766077	0.174451	0.0612044	0.261002	0.362484	0.525664	0.182177	0.415381	0.157363	0.531396	0.362396	0.182032	0.133178	0.262379	0.341372	0.160109	0.137731
LysoPC 18:1	522.354	C26H53O7PN	0.361003	0.203227	0.289867	0.283969	0.21613	0.27084	0.0636956	2.04083	0.806541	0.34854	1.93877	0.750529	1.17704	0.76354	0.40257	0.159033	0.205525	0.123182	0.255183	0.229098	0.108922	0.228078	0.117414	0.574335	0.265189	0.791102	0.395224	0.278758	0.0636304	1.57329	0.0446878	0.160822	0.0612044	0.380727	0.668233	0.788495	0.280272	0.830762	0.390695	0.455483	0.549141	0.246358	0.11986	0.265787	0.265512	0.133424	0.137731
LysoPC 18:0	524.37	C26H55O7PN	0.0192903	0.0217744	0.0409225	0.0401573	0.0130988	0.0270486	0.0127174	0.339031	0.0448078	0.0387267	0.157198	0	0.115953	0.137782	0.01491	0.0116365	0.00555473	0.00697255	0.0102073	0.00985623	0.00373001	0.0325826	0	0	0	0.0728647	0.0210894	0.0321988	0	0.904643	0	0	0	0.180929	0.404569	0	0.0840817	0.267031	0	0	0.0702225	0.115887	0	0.0204451	0.0126434	0.00333561	0.0141262
LysoPC 20:0	552.401	C28H59O7PN	0.044092	0	0.0613837	0.068841	0.0229229	0.0394479	0.0282662	0.0531814	0	0.0774534	0	0	0.026127	0.0367906	0	0	0.00277736	0.00697255	0	0.00194998	0.00305442	0.0325826	0.234829	0.0546986	0.159114	0.0104092	0.0983265	0.0952405	0	0	0	0	0	0	0	0	0	0	0	0	0	0	0	0.0204451	0	0	0
Total LysoPC			1.10506	0.555246	0.876423	0.903539	0.484655	0.784984	0.258766	6.74074	2.88562	1.27798	8.64588	2.25159	4.36036	3.16839	1.23753	0.546917	0.644349	0.38349	0.734926	0.709443	0.322655	0.879729	0.469657	1.8324	0.795568	2.76886	1.34924	0.941995	0.161523	5.00307	0.121295	0.449756	0.122409	1.17161	2.14624	1.80398	0.546531	2.49229	0.727127	0.986879	1.31136	0.816829	0.383552	0.79736	0.929291	0.456979	0.402598
PC(28:1)	676.5	C36H70O8PN	0.124009	0.15605	0.375123	0.35281	0.415886	0.284776	0.134534	0	0	0.0387267	0	0.0500353	0.0177524	0.0246351	0	0	0.00277736	0	0	0.000555473	0.00124208	0	0	0	0	0	0	0	0	0	0	0	0	0	0	0	0	0	0	0	0	0	0.00266356	0	0	0.00333561	0.00353156
PC(29:3)	686.5	C38H72O7PN	0.0744053	0.0834684	0.0920756	0.0774462	0.075318	0.0805427	0.00735051	0	0	0	0	0	0	0	0	0	0	0	0	0	0	0	0	0	0	0	0	0	0.00489465	0	0	0	0	0.000978929	0.00218895	0	0	0	0	0	0	0	0	0	0	0	0
PC(29:2)	688.5	C38H74O7PN	0.0606265	0.0870975	0.139818	0.163497	0.108065	0.111821	0.0409284	0	0	0.0193634	0	0	0.00387267	0.00865956	0.00497	0	0	0.00697255	0	0.00238851	0.00334636	0	0	0	0.0530379	0	0.0106076	0.0237193	0	0	0	0.00545159	0	0.00109032	0.00243803	0.0119469	0.0140136	0	0.0325579	0	0.0117037	0.0133627	0.00532712	0.00340752	0	0.00333561	0
PC(29:1)	690.5	C38H76O7PN	0.0854283	0.0834684	0.129588	0.152024	0.134263	0.116954	0.0308393	0	0.0985772	0.135544	0.209597	0.150106	0.118765	0.0775031	0.04473	0.0310308	0.0333284	0.025566	0.0357256	0.0340762	0.00704419	0.228078	0.234829	0.136746	0.106076	0.156139	0.172373	0.0568592	0.0195786	0.0865311	0.00638397	0.0327095	0.0191264	0.0328659	0.031411	0.0597345	0.126123	0.103845	0.0922475	0.113871	0.0991641	0.0253352	0.0292991	0.0477053	0.0410911	0.0333561	0.031784
PC(29:0)	692.6	C38H78O7PN	0.0716495	0.058065	0.115947	0.152024	0.0916915	0.0978754	0.0373147	0.0531814	0.0358463	0.0580901	0.0392995	0.0500353	0.0472905	0.00940338	0.00994001	0.0116365	0.0138868	0.0185935	0.0102073	0.0128528	0.00357025	0.0325826	0.0587072	0.0546986	0.0530379	0.0312277	0.0460508	0.0130853	0.0146839	0.0393323	0.0127679	0.0109032	0.0114758	0.0178326	0.0121061	0.0358407	0.0420408	0.0445051	0.0705422	0.0379569	0.0461771	0.0140355	0.023972	0.0170376	0.0189651	0.0100068	0.0176578
PC(30:1)	704.5	C38H74O8PN	0.231483	0.206857	0.265996	0.249549	0.225954	0.235968	0.0226605	0.00664767	0	0.17427	0	0	0.0361836	0.0772464	0.10437	0.0853346	0.0999851	0.160369	0.137799	0.117571	0.0306737	0	0	0.0546986	0	0	0.0109397	0.0244619	0.141945	0	0.114911	0.147193	0.103282	0.101466	0.0596006	0.226991	0	0.0296701	0.1031	0	0.0719523	0.0963707	0.234393	0.0920031	0.189651	0.173452	0.353156
PC(30:0)	706.5	C38H76O8PN	0.236995	0.217744	0.279637	0.338468	0.26525	0.267619	0.0463548	0.19943	0.0806541	0.0968168	0.130998	0.150106	0.131601	0.0467683	0.0695801	0.162911	0.122204	0.148748	0.127591	0.126207	0.0356365	0.162913	0.117414	0.0820478	0.0530379	0.0832739	0.0997374	0.0420369	0.0978929	0.180929	0.0829916	0.141741	0.13771	0.128253	0.0387828	0.15531	0.224218	0.237361	0.238758	0.113871	0.193903	0.0563785	0.146496	0.0920031	0.154882	0.143431	0.15892
PC(31:3)	714.5	C40H76O7PN	0.044092	0.145162	0.16028	0.149156	0.153911	0.13052	0.0486422	0.192782	0.179231	0.23236	0.406095	0.300212	0.262136	0.0931981	0.04473	0.050425	0.0499926	0.0418353	0.0510365	0.0476039	0.00409217	0.439865	0.41095	0.273493	0.265189	0.489234	0.375746	0.101129	0.0342625	0.0235994	0.0319199	0.0408869	0.0535538	0.0368445	0.0112015	0.203097	0.35034	0.370876	0.244185	0.417526	0.317205	0.0899935	0.0452805	0.0408903	0.044252	0.0533698	0.0600365
PC(31:2)	716.6	C40H78O7PN	0.088184	0.119759	0.17392	0.192181	0.144087	0.143626	0.0415903	0	0.0716925	0.0387267	0.0654991	0	0.0351837	0.0344248	0.03479	0.0271519	0.0222189	0.0325385	0.0357256	0.030485	0.00569323	0	0.176122	0.0546986	0.106076	0	0.0673792	0.075105	0.068525	0.0314659	0.0383038	0.0218064	0.0191264	0.0358455	0.0198104	0.15531	0.0140136	0.0296701	0.0922475	0.0759138	0.0734309	0.0559236	0.11986	0.0920031	0.0821822	0.060041	0.0918206
PC(31:1)	718.6	C40H80O7PN	0.294865	0.279438	0.371712	0.378626	0.307821	0.326493	0.0456228	0.731244	0.412232	0.484084	0.75979	0.500353	0.57754	0.157209	0.24353	0.213336	0.197193	0.364897	0.280701	0.259931	0.0667557	0.830855	0.939315	0.464938	0.530379	0.6766	0.688417	0.198933	0.185997	0.40119	0.223439	0.212612	0.225691	0.249786	0.0860941	1.08717	0.798776	0.712082	0.63488	0.683224	0.783226	0.180063	0.420842	0.276009	0.325568	0.51702	0.466166
PC(31:0)	720.6	C40H82O7PN	0.101963	0.127017	0.177331	0.169234	0.137537	0.142616	0.0309655	0.206078	0.161308	0.154907	0.183398	0.250176	0.191173	0.0386366	0.0497	0.0814557	0.061102	0.0674013	0.0510365	0.0621391	0.0130374	0.179204	0.41095	0.218794	0.265189	0.249822	0.264792	0.0880732	0.0636304	0.102264	0.0574557	0.0681449	0.0765055	0.0736001	0.0174632	0.167257	0.406395	0.385711	0.260464	0.341612	0.312288	0.0985226	0.0852338	0.0749655	0.0695388	0.0700478	0.088289
PC(32:2)	730.5	C40H76O8PN	1.62038	1.68026	1.79036	1.77839	1.65372	1.70462	0.0759505	0	1.08435	0.851988	0.0916988	0.650459	0.535699	0.473903	1.20771	1.65627	1.7053	1.69433	1.65358	1.58344	0.211272	0	0	0.519636	0.265189	0.208185	0.198602	0.215913	1.86486	1.95875	1.6726	1.83991	1.55306	1.77784	0.1626	2.00708	1.73769	1.72086	1.92092	0.303655	1.53804	0.70064	2.288	1.67309	2.09881	1.84793	2.0589
PC(32:1)	732.5	C40H78O8PN	4.09505	4.21334	5.14941	5.43844	5.23624	4.8265	0.624023	3.65622	2.39274	1.35544	0.75979	2.65187	2.16321	1.13387	2.51979	3.37847	3.5828	3.71637	4.09313	3.45811	0.585721	0.325826	0.234829	0.875177	0.477341	0.739056	0.530446	0.27131	3.30389	4.35802	3.56226	3.96876	3.64931	3.76845	0.406278	5.34026	5.78762	5.08842	5.39919	0.835051	4.49011	2.05853	4.16847	3.81302	3.8594	4.45304	3.9165
PC(32:0)	734.6	C40H80O8PN	0.658625	0.609682	0.767296	0.645385	0.602544	0.656706	0.0661566	0.784425	0.376386	0.367904	0.340595	0.400282	0.453918	0.185986	0.24353	0.438309	0.422159	0.423001	0.280701	0.36154	0.0919334	0.228078	0.293536	0.246144	0.159114	0.322686	0.249911	0.0631158	0.376888	0.597851	0.261743	0.327095	0.336624	0.38004	0.128583	0.597345	0.910885	1.4835	0.960459	0.303655	0.851169	0.441462	0.436823	0.204451	0.385624	0.393602	0.388472
PC(33:4)	740.6	C42H78O7PN	0.0523593	0.101614	0.105716	0.103262	0.101516	0.0928933	0.0227229	0.0930674	0.1165	0.17427	0.196497	0.200141	0.156095	0.0485875	0.0745501	0.0620615	0.0416605	0.0441595	0.0663475	0.0577558	0.0143032	0	0.293536	0.246144	0.265189	0.229003	0.206774	0.118046	0.0538411	0.0235994	0.0574557	0.0463385	0.0267769	0.0416023	0.0155519	0.15531	0.140136	0.11868	0.146511	0.151828	0.142493	0.0144926	0.0719161	0.0545204	0.0726996	0.0500342	0.0529734
PC(33:3)	742.6	C42H80O7PN	0.170857	0.23226	0.265996	0.261022	0.255426	0.237112	0.039226	0.452042	0.45704	0.561537	0.812189	0.750529	0.606667	0.166786	0.17892	0.221094	0.180529	0.192907	0.204146	0.195519	0.0175753	0.89602	1.05673	0.711081	0.689493	1.03051	0.876768	0.172423	0.181102	0.165196	0.185135	0.185354	0.198914	0.18314	0.0120816	0.609292	0.770749	0.697247	0.542632	1.06279	0.736542	0.201834	0.255702	0.201044	0.230742	0.230157	0.229551
PC(33:2)	744.6	C42H82O7PN	0.523593	0.598795	0.641119	0.728568	0.622192	0.622853	0.0740626	0.651472	0.483925	0.445357	0.366795	0.450318	0.479573	0.105254	0.47215	0.500371	0.50548	0.504348	0.525676	0.501605	0.0191772	0.570195	0.939315	0.519636	0.583417	0.395551	0.601623	0.202819	0.616725	0.668649	0.517102	0.572417	0.459033	0.566785	0.0821296	0.955752	0.826803	0.712082	0.792243	0.60731	0.778838	0.130055	0.700516	0.599724	0.689066	0.577061	0.635681
PC(33:1)	746.6	C42H84O7PN	1.1271	1.11412	1.65736	1.66653	1.51946	1.41691	0.276727	1.25641	1.02162	0.948805	1.11349	1.10078	1.08822	0.115061	0.805141	0.911528	0.919308	0.899458	0.923761	0.891839	0.0493353	0.961186	0.8219	0.793129	1.00772	1.03051	0.92289	0.108723	0.993613	1.3373	0.823532	0.896787	1.029	1.01605	0.196951	1.76814	1.89184	1.89888	1.92092	1.06279	1.70851	0.365881	1.2279	0.865511	0.983026	0.967327	1.05241
PC(33:0)	748.6	C42H86O7PN	0.168101	0.170566	0.204612	0.197918	0.16701	0.181641	0.0181156	0.239316	0.197154	0.29045	0.314396	0.400282	0.28832	0.0773508	0.0894601	0.0892134	0.108317	0.0790222	0.0816585	0.0895343	0.0114612	0.325826	0.528365	0.300842	0.424303	0.291459	0.374159	0.10105	0.0929983	0.212395	0.0829916	0.0844996	0.0650297	0.107583	0.0594696	0.167257	0.266259	0.370876	0.222479	0.417526	0.288879	0.103665	0.0772432	0.0613354	0.0695388	0.0933971	0.0741628
PC(34:4)	754.5	C42H76O8PN	0.801924	1.11775	0.722964	0.860513	1.0872	0.91807	0.175604	0.857549	1.03954	0.813261	0.523993	0.700494	0.786968	0.191115	1.15304	1.6136	1.57199	1.44099	1.51579	1.45908	0.182912	0.114039	0.234829	0.601684	0.583417	0.520462	0.410886	0.222088	1.72292	0.943976	1.58322	1.59186	1.47656	1.46371	0.303391	1.80398	1.1351	0.815927	1.51394	0.341612	1.12211	0.574799	1.92043	1.34597	1.52353	1.62111	1.73753
PC(34:3)	756.5	C42H78O8PN	3.27108	4.08269	3.33518	3.72889	4.08027	3.69962	0.390181	3.11776	2.93939	1.91697	1.24448	2.10148	2.26402	0.769953	3.08637	4.42576	4.3188	3.96273	4.14927	3.98859	0.534004	0.456156	0.528365	1.66831	1.1138	1.1242	0.978164	0.497702	4.71844	3.67364	4.54539	4.48938	4.37611	4.36059	0.403403	4.86239	2.57851	3.60491	4.44959	1.32849	3.36478	1.43544	5.21525	3.61538	4.34617	4.47973	4.69698
PC(34:2)	758.6	C42H80O8PN	12.4367	12.709	12.6314	12.7585	13.1741	12.7419	0.270885	7.698	5.95048	3.89204	2.06977	4.95349	4.91276	2.11899	6.68466	10.2208	9.64579	9.91728	9.27844	9.14939	1.42087	0.0325826	1.52639	4.15709	1.85633	1.8008	1.87464	1.47731	9.88719	9.92748	8.95671	9.97096	9.81565	9.7116	0.425847	7.94469	8.14191	9.98398	9.2139	2.77085	7.61106	2.82933	9.40236	6.64808	8.41103	9.38641	8.86775
PC(34:1)	760.6	C42H82O8PN	12.3513	12.9884	15.0117	15.2139	14.615	14.0361	1.28553	5.62393	3.97893	2.94323	1.87327	4.253	3.73447	1.41322	5.86461	9.4605	9.55691	9.68719	8.7987	8.67358	1.60724	0.0977477	1.11544	2.43409	1.00772	1.60302	1.2516	0.856032	8.44326	9.20376	6.72232	8.75253	9.01235	8.42684	0.994755	5.49557	6.15198	11.0966	7.04337	2.08763	6.37503	3.23825	7.50857	5.1181	6.30906	6.52446	7.12316
PC(34:0)	762.6	C42H84O8PN	0.157078	0	0	0	0	0.0314156	0.0702473	0.265907	0.1165	0.251724	0.209597	0.350247	0.238795	0.0853409	0	0	0	0	0	0	0	0.0814564	0.293536	0.191445	0	0.239412	0.16117	0.119257	0	0.0235994	0	0	0	0.00471988	0.010554	0.0955752	0.336327	0.163185	0.119379	0.379569	0.218807	0.130212	0.0772432	0.0340752	0.0347694	0	0.0282525
PC(35:5)	766.6	C44H80O7PN	0.121253	0.163308	0.119357	0.131945	0.130988	0.13337	0.0176575	0.272554	0.466001	0.34854	0.353695	0.400282	0.368215	0.071308	0.26838	0.197821	0.216634	0.178962	0.20925	0.21421	0.0334511	0.76569	0.939315	0.629033	0.530379	0.603736	0.693631	0.1616	0.205575	0.110131	0.197903	0.185354	0.168312	0.173455	0.0381033	0.537611	0.126123	0.0593401	0.42868	0.493439	0.329038	0.220437	0.295655	0.211266	0.205456	0.256842	0.247209
PC(35:4)	768.6	C44H82O7PN	0.124009	0.170566	0.156869	0.192181	0.173559	0.163437	0.0253832	0.166192	0.215078	0.251724	0.327496	0.200141	0.232126	0.0615232	0.16401	0.147396	0.155532	0.132478	0.158213	0.151526	0.0122116	0.13033	0.234829	0.246144	0.371265	0.510053	0.298524	0.145881	0.181102	0.102264	0.165983	0.166273	0.153011	0.153727	0.0304383	0.322566	0.448436	0.163185	0.287595	0.455483	0.335453	0.121763	0.215748	0.153338	0.158043	0.156774	0.197767
PC(35:3)	770.6	C44H84O7PN	0.498791	0.595166	0.518351	0.76012	0.638566	0.602199	0.104922	0.478632	0.492886	0.561537	0.537093	0.550388	0.524107	0.0364111	0.33796	0.345217	0.41105	0.51132	0.357256	0.392561	0.0723096	0.50503	0.587072	0.601684	0.477341	0.68701	0.571627	0.0833369	0.489465	0.471988	0.52987	0.42795	0.489635	0.481781	0.0368339	0.633186	0.65864	0.637906	0.591469	0.683224	0.640885	0.0339775	0.51673	0.477053	0.426715	0.480328	0.618023
PC(35:2)	772.6	C44H86O7PN	1.01412	1.0488	1.31634	1.32232	1.30005	1.20033	0.154857	0.764482	0.663156	0.406631	0.550193	0.350247	0.546942	0.172638	0.571551	0.682677	0.763775	0.632178	0.663475	0.662731	0.0704552	0	0.352243	0.601684	0.530379	0.562099	0.409281	0.247892	0.734197	0.818112	0.721389	0.8559	0.868337	0.799587	0.068249	1.08717	0.714694	0.875267	1.14495	0.379569	0.84033	0.309447	0.764441	0.589501	0.682744	0.763855	0.815791
PC(35:1)	774.6	C44H88O7PN	0.757832	0.65686	0.784347	0.88346	0.638566	0.744213	0.0999723	0.678062	0.421194	0.580901	0.851489	0.650459	0.636421	0.156197	0.46221	0.407279	0.363835	0.425325	0.398085	0.411347	0.0361674	1.04264	1.11544	0.574335	0.583417	0.780693	0.819305	0.252348	0.41115	0.637184	0.351118	0.362531	0.41313	0.435023	0.116419	0.465929	0.770749	0.786257	0.618601	0.948922	0.718092	0.183157	0.399534	0.340752	0.350855	0.313547	0.335498
PC(35:0)	776.6	C44H90O7PN	0.148811	0.137904	0.197792	0.223733	0.16701	0.17505	0.0354268	0.159544	0.28677	0.271087	0.353695	0.450318	0.304283	0.107385	0.15407	0.16679	0.177751	0.130154	0.168421	0.159437	0.0184152	0.276952	0.41095	0.38289	0.477341	0.333096	0.376246	0.0761414	0.146839	0.165196	0.153215	0.141741	0.141535	0.149705	0.00988261	0.19115	0.126123	0.163185	0.255037	0.227741	0.192647	0.0510389	0.170468	0.156746	0.161204	0.166781	0.165983
PC(36:6)	778.5	C44H76O8PN	0.361003	0.551617	0.218253	0.255286	0.445359	0.366304	0.136805	1.13675	2.21351	1.70398	1.76848	1.65116	1.69477	0.38337	1.81902	1.70669	1.68586	1.49212	1.60765	1.66227	0.121484	0.570195	0.587072	2.57083	2.22759	1.67589	1.52632	0.922161	1.70334	0.660783	1.78113	1.56188	1.55689	1.4528	0.452933	2.41327	1.02299	0.712082	2.0403	1.06279	1.45029	0.733678	1.95505	1.64583	1.62152	1.89796	1.85407
PC(36:5)	780.5	C44H78O8PN	2.46089	3.36414	1.71874	1.92181	2.60666	2.41445	0.645699	2.4264	4.84821	3.9114	2.61996	3.4024	3.44167	0.988244	4.89048	5.74457	5.68804	5.35724	4.84847	5.30576	0.42512	0.667942	0.998022	4.10239	2.81101	2.16512	2.1489	1.39396	5.59948	2.6274	5.70727	5.25533	5.54665	4.94723	1.30757	5.38805	2.83075	2.13624	4.87284	2.27741	3.50106	1.52084	6.08357	4.5286	5.07317	5.93072	5.92243
PC(36:4)	782.6	C44H80O8PN	3.14156	4.11899	2.59858	2.84543	3.51702	3.24431	0.59709	2.69231	3.29786	2.69151	1.27068	2.40169	2.47081	0.746132	4.12013	5.05413	5.02981	4.9691	4.57798	4.75023	0.401596	0.619069	0.8219	1.7777	1.90936	1.30115	1.28584	0.56806	6.3973	3.97256	6.90107	6.43015	7.3713	6.21448	1.31489	4.02611	2.97089	3.14503	4.52013	1.89784	3.312	1.0141	5.78258	4.40593	5.22805	5.48374	5.80942
PC(36:3)	784.6	C44H82O8PN	6.64687	8.07103	6.21681	6.38214	6.93581	6.85053	0.734741	3.64292	3.44124	3.62095	1.65058	3.20226	3.11159	0.835645	5.84473	7.28059	7.09339	6.97487	6.65517	6.76975	0.564928	0.619069	0.880608	2.32469	1.80329	1.65507	1.45654	0.697565	8.08106	6.17517	9.39721	7.97022	10.1867	8.36207	1.53426	4.39646	3.68558	4.6582	5.19842	2.01171	3.99007	1.23271	7.30081	5.59856	6.799	6.7346	7.55754
PC(36:2)	786.6	C44H84O8PN	5.02098	4.85568	5.05392	4.87624	4.27348	4.81606	0.315498	1.52896	1.64893	1.72334	0.77289	2.05145	1.54511	0.473156	2.87763	3.18065	3.09398	3.1237	2.7917	3.01353	0.16898	0	0.352243	1.36746	0.848606	0.426779	0.599018	0.524926	3.19131	3.25672	3.10899	3.08833	3.51925	3.23292	0.173601	1.95929	1.73769	2.22525	2.40386	0.60731	1.78668	0.706465	3.22024	2.3103	2.86057	2.77523	3.01242
PC(36:1)	788.6	C44H86O8PN	1.45228	1.15767	1.28224	1.23627	1.13959	1.25361	0.125294	0.339031	0.519771	0.329177	0.117898	0.300212	0.321218	0.142815	0.616281	0.690434	0.588801	0.594991	0.535884	0.605278	0.056048	0	0.0587072	0.492287	0.212152	0.0624554	0.16512	0.198984	0.5482	0.88891	0.504334	0.566965	0.600568	0.621796	0.153314	0.358407	0.448436	0.860432	0.656585	0.0379569	0.472363	0.310967	0.647245	0.422533	0.62901	0.473657	0.529734
PC(36:0)	790.6	C44H88O8PN	0.777122	0.439116	0.777527	0.76012	0.442084	0.639194	0.181429	0.099715	0.179231	0.251724	0.196497	0.250176	0.195469	0.062432	0.0994001	0.073698	0.0694341	0.0674013	0.0867621	0.0793391	0.0135091	0.195495	0.469657	0.355541	0.477341	0.260231	0.351653	0.124981	0.0636304	0.13373	0.0638397	0.0545159	0.0688549	0.0769142	0.0321794	0.131416	0.0840817	0.11868	0.168216	0.379569	0.176393	0.117497	0.0639254	0.0681504	0.0505737	0.0633766	0.0706312
PC(37:6)	792.6	C46H82O7PN	0.115742	0.159679	0.150049	0.157761	0.124438	0.141534	0.0201405	0.252611	0.546655	0.367904	0.392995	0.550388	0.422111	0.126967	0.37275	0.287034	0.336061	0.257984	0.296012	0.309968	0.0448484	0.472447	0.587072	0.656383	0.848606	0.489234	0.610748	0.152572	0.2741	0.117997	0.325583	0.261676	0.179788	0.231829	0.0823612	0.549557	0.182177	0.11868	0.499222	0.417526	0.353432	0.192526	0.32229	0.333937	0.287638	0.300205	0.321372
PC(37:5)	794.6	C46H84O7PN	0.297621	0.38831	0.259176	0.309785	0.32747	0.316472	0.0473406	0.372269	0.528732	0.484084	0.628792	0.600424	0.52286	0.1018	0.48209	0.415036	0.408273	0.38349	0.438914	0.425561	0.0372609	0.651651	0.763193	0.847828	0.689493	0.739056	0.738244	0.0750112	0.362204	0.180929	0.414958	0.346176	0.409304	0.342714	0.0951575	0.561504	0.336327	0.222525	0.553485	0.493439	0.433456	0.148599	0.410188	0.391865	0.360337	0.430294	0.427319
PC(37:4)	796.6	C46H86O7PN	0.344469	0.395568	0.419455	0.415915	0.373315	0.389744	0.0313102	0.192782	0.250924	0.212997	0.366795	0.350247	0.274749	0.0794857	0.1988	0.131881	0.141646	0.106912	0.15311	0.14647	0.0338506	0.488738	0.704486	0.355541	0.265189	0.458006	0.454392	0.16531	0.161523	0.125863	0.172367	0.122661	0.153011	0.147085	0.021964	0.274779	0.224218	0.163185	0.293021	0.265698	0.24418	0.0518252	0.122524	0.146523	0.116952	0.126753	0.144794
PC(37:3)	798.6	C46H88O7PN	0.680671	0.486294	0.65817	0.705621	0.458458	0.597843	0.116176	0.0930674	0.0716925	0.0774534	0.130998	0.0500353	0.0846494	0.0301533	0.0646101	0.0543038	0.0583247	0.0604287	0.0663475	0.060803	0.00484141	0.146622	0.117414	0.136746	0.106076	0.124911	0.126354	0.0159058	0.083209	0.173062	0.0702237	0.0735965	0.0688549	0.0937893	0.0446681	0.107522	0.140136	0.11868	0.173642	0.0759138	0.123179	0.0365153	0.0639254	0.0579279	0.0568954	0.0633766	0.0635681
PC(37:2)	800.6	C46H90O7PN	0.316911	0.312099	0.470608	0.433125	0.307821	0.368113	0.0776628	0.206078	0.367424	0.464721	0.589492	0.350247	0.395592	0.142427	0.12425	0.104729	0.113872	0.113885	0.132695	0.117886	0.0107824	0.325826	0	0.656383	0.795568	0.499643	0.455484	0.30913	0.13705	0.180929	0.134063	0.114483	0.156836	0.144672	0.0252215	0.334513	0.266259	0.356041	0.42868	0.531396	0.383378	0.101012	0.111869	0.109041	0.101147	0.123418	0.11301
PC(37:1)	802.7	C46H92O7PN	0.305888	0.333874	0.409225	0.404441	0.288173	0.34832	0.0558698	0.651472	1.59516	1.78143	1.23138	1.35095	1.32208	0.431378	0.864781	0.764132	0.722115	0.692606	0.602231	0.729173	0.0963234	0.733108	0.880608	1.36746	2.01544	1.22829	1.24498	0.500917	0.650988	0.322525	0.715005	0.63511	0.707676	0.606261	0.162365	0.991593	0.65864	0.682411	1.43798	1.13871	0.981865	0.326679	0.78575	0.708765	0.695388	0.897279	0.897016
PC(37:0)	804.7	C46H94O7PN	0.64209	1.20848	0.480839	0.510571	0.569797	0.682355	0.300505	2.39316	6.47025	6.46736	3.56315	4.70332	4.71945	1.7937	3.92133	4.28224	4.22993	3.79539	3.0775	3.86128	0.483571	0.407282	0.939315	6.23564	5.56898	3.19564	3.26937	2.63216	3.70525	1.41596	4.40494	3.81339	4.1313	3.49417	1.19382	4.03805	2.06	1.60218	4.65036	3.18838	3.10779	1.28609	4.01931	3.261	3.86572	4.67986	4.42858
PC(38:6)	806.6	C46H80O8PN	1.22907	2.04316	0.794578	0.903539	1.48671	1.29141	0.50111	3.2773	7.33952	7.31935	4.36224	6.05427	5.67054	1.80904	6.23736	6.45052	6.52681	6.00801	5.75692	6.19592	0.317826	0.879729	1.52639	7.41166	6.52366	3.39341	3.94697	2.92476	5.42327	2.415	6.44143	6.50375	7.16474	5.58964	1.8807	5.31637	2.92885	2.24009	6.32709	3.18838	4.00016	1.73577	5.67338	4.91705	5.64212	6.34433	6.6464
PC(38:5)	808.6	C46H82O8PN	1.11057	1.46977	1.00601	1.06704	1.24111	1.1789	0.184085	1.97436	3.19928	2.67214	1.27068	2.35166	2.29362	0.727186	2.28123	2.08682	2.00803	1.88491	1.57703	1.96761	0.261532	0.390991	0.880608	2.84433	2.17455	1.11379	1.48085	1.00288	2.12917	0.865311	2.33015	1.81811	2.05035	1.83862	0.574152	2.01903	1.49946	1.1868	2.93564	1.06279	1.74074	0.763202	2.0243	1.84006	2.00082	2.28489	2.07303
PC(38:4)	810.6	C46H84O8PN	0.33069	0.420971	0.3342	0.321258	0.406062	0.362636	0.0469843	0.28585	0.385347	0.425994	0.144098	0.300212	0.3083	0.108766	0.31808	0.290913	0.266627	0.285874	0.26539	0.285377	0.0215142	0.0814564	0.117414	0.246144	0.212152	0.229003	0.177234	0.0731429	0.303468	0.322525	0.408574	0.362531	0.374877	0.354395	0.0419235	0.322566	0.294286	0.252196	0.423253	0.227741	0.304008	0.0760912	0.362244	0.33053	0.284477	0.340232	0.395535
PC(38:3)	812.6	C46H86O8PN	0.537372	0.391939	0.358072	0.401573	0.350393	0.407869	0.0755772	0.106363	0.1165	0.154907	0.104799	0.200141	0.136542	0.0409336	0.16401	0.116365	0.133314	0.148748	0.102073	0.132902	0.0247126	0.0325826	0.0587072	0.109397	0.159114	0.0624554	0.0844512	0.0500842	0.151734	0.251727	0.197903	0.144467	0.164487	0.182064	0.0440062	0.143363	0.126123	0.20769	0.189921	0.0759138	0.148602	0.0524764	0.138505	0.115856	0.151721	0.130089	0.137731
PC(38:2)	814.6	C46H88O8PN	1.20702	0.711296	0.808219	0.817487	0.625467	0.833898	0.222836	0.059829	0.107539	0.17427	0.104799	0.150106	0.119309	0.0443174	0.10437	0.073698	0.091653	0.0929673	0.0867621	0.0898901	0.0111155	0.0977477	0.176122	0.109397	0.159114	0.145729	0.137622	0.0331528	0.0783143	0.173062	0.102144	0.0872254	0.110933	0.110336	0.0372879	0.0955752	0.15415	0.17802	0.151937	0.113871	0.138711	0.0333026	0.0585983	0.0681504	0.0821822	0.0733834	0.0776943
PC(38:1)	816.6	C46H90O8PN	1.71683	0.776619	1.25837	1.30224	0.664763	1.14376	0.427462	0.0930674	0.0716925	0.193634	0.0523993	0.350247	0.152208	0.123367	0.0695801	0.0543038	0.0499926	0.0278902	0.0663475	0.0536228	0.0165255	0	0.293536	0.0820478	0.265189	0.124911	0.153137	0.124065	0.0489465	0.117997	0.0191519	0.0327095	0.042078	0.0521766	0.0384523	0.0955752	0.0560545	0.163185	0.0922475	0.341612	0.149735	0.11403	0.0372898	0.0136301	0.0316085	0.0300205	0.0670997
PC(38:0)	818.7	C46H92O8PN	0.3114	0.239518	0.33761	0.306916	0.209581	0.281005	0.0539027	0.0465337	0.0716925	0.0774534	0.0392995	0.150106	0.077017	0.0439385	0.0646101	0.0620615	0.0638794	0.0604287	0.0561402	0.061424	0.00337252	0.0162913	0.117414	0.109397	0.106076	0.0728647	0.0844086	0.0417028	0.0489465	0.0471988	0.0702237	0.0490643	0.0459033	0.0522673	0.0101231	0.0477876	0	0.0296701	0.113953	0	0.0382821	0.0469617	0.0559347	0.0579279	0.0537345	0.0667122	0.0776943
PC(39:6)	820.6	C48H86O7PN	0.242506	0.264922	0.221663	0.275364	0.219405	0.244772	0.0251223	0.119658	0.161308	0.193634	0.183398	0.250176	0.181635	0.0476952	0.16898	0.128002	0.130536	0.146423	0.122488	0.139286	0.0188332	0.179204	0.293536	0.273493	0.371265	0.239412	0.271382	0.0706943	0.141945	0.0943976	0.159599	0.125387	0.130059	0.130278	0.0240168	0.143363	0.112109	0.0890102	0.298448	0.113871	0.15136	0.0844576	0.122524	0.119263	0.132756	0.123418	0.134199
PC(39:5)	822.6	C48H88O7PN	0.143299	0.210486	0.190972	0.172103	0.140812	0.171534	0.0301514	0.0930674	0.179231	0.193634	0.275096	0.150106	0.178227	0.0664549	0.1491	0.108608	0.0972078	0.0906431	0.137799	0.116671	0.0255896	0.472447	0.469657	0.328191	0.371265	0.353914	0.399095	0.0674587	0.156629	0.110131	0.146831	0.092677	0.107108	0.122675	0.0275498	0.167257	0.126123	0.0890102	0.195348	0.265698	0.168687	0.0676094	0.090561	0.126078	0.104308	0.10674	0.0918206
PC(39:4)	824.6	C48H90O7PN	0.11023	0.145162	0.201202	0.174971	0.137537	0.153821	0.0351162	0.0465337	0.062731	0.0774534	0.0654991	0.0500353	0.0604505	0.0124694	0.03976	0.0387884	0.0388831	0.0441595	0.0408292	0.0404841	0.00221303	0.0488738	0.117414	0.136746	0.106076	0.281049	0.138032	0.0863873	0.0489465	0.0393323	0.0510718	0.0436127	0.0726802	0.0511287	0.0128926	0.0597345	0.0840817	0.0890102	0.146511	0.0759138	0.0910502	0.0329332	0.0372898	0.0408903	0.0252868	0.0366917	0.0353156
PC(39:3)	826.7	C48H92O7PN	0.198414	0.217744	0.289867	0.255286	0.206306	0.233523	0.0383103	0.166192	0.654194	0.580901	1.25758	0.700494	0.671873	0.389929	0.21868	0.108608	0.122204	0.132478	0.117384	0.139871	0.0448908	0.293243	0.293536	1.44951	1.9624	1.36361	1.07246	0.747134	0.127261	0.0707982	0.134063	0.0763223	0.0726802	0.096225	0.031591	0.298673	0.112109	0.103845	0.341858	0.379569	0.247211	0.130318	0.133178	0.132893	0.116952	0.166781	0.137731
PC(39:2)	828.7	C48H94O7PN	0.23975	0.341132	0.347841	0.326995	0.288173	0.308778	0.0449831	0.179487	0.376386	0.503447	0.75979	0.450318	0.453886	0.210563	0.22365	0.2017	0.163865	0.0883189	0.137799	0.163066	0.0533602	0.309534	0.234829	0.875177	1.21987	0.905604	0.709003	0.421802	0.107682	0.0629317	0.102144	0.106306	0.13771	0.103355	0.0266608	0.322566	0.322313	0.296701	0.287595	0.455483	0.336932	0.068057	0.103879	0.112448	0.123273	0.120082	0.127136
PC(40:8)	830.6	C48H80O8PN	0.294865	0.402826	0.49107	0.453204	0.366766	0.401746	0.0762804	0.352326	0.707964	0.600264	0.589492	0.500353	0.55008	0.132833	0.879691	0.624494	0.638794	0.504348	0.495054	0.628476	0.155274	0.26066	0.704486	0.875177	1.16683	0.728647	0.747161	0.32839	0.362204	0.212395	0.523486	0.351628	0.447557	0.379454	0.11658	0.549557	0.462449	0.430216	0.591469	0.531396	0.513018	0.0656522	0.386216	0.41231	0.439359	0.396938	0.455571
PC(40:7)	832.6	C48H82O8PN	0.286598	0.399197	0.289867	0.289706	0.281624	0.309398	0.0503097	0.724596	0.788618	0.735808	0.392995	0.650459	0.658495	0.156392	1.40651	1.1559	0.9693	0.832057	0.79617	1.03199	0.252553	0.114039	0.176122	0.601684	0.795568	0.426779	0.422838	0.285987	0.606936	0.361857	0.893756	0.586046	0.711501	0.632019	0.194006	0.621239	0.3083	0.252196	0.667438	0.113871	0.392608	0.240999	0.633927	0.698542	0.875557	0.82056	0.734565
PC(40:6)	834.6	C48H84O8PN	0.20117	0.406455	0.405814	0.358547	0.402788	0.354955	0.088303	0.272554	0.367424	0.251724	0.196497	0.300212	0.277682	0.062953	0.497	0.259883	0.366612	0.28355	0.336841	0.348777	0.0929886	0.0814564	0.176122	0.355541	0.318227	0.229003	0.23207	0.110105	0.318152	0.574252	0.459646	0.335273	0.321323	0.401729	0.112899	0.334513	0.266259	0.222525	0.401548	0.113871	0.267743	0.109642	0.3143	0.37142	0.335051	0.283527	0.370814
PC(40:5)	836.6	C48H86O8PN	0.250773	0.330245	0.276227	0.24668	0.206306	0.262046	0.0456133	0.146249	0.206116	0.309814	0.117898	0.400282	0.236072	0.117615	0.23856	0.128002	0.133314	0.118533	0.132695	0.150221	0.0497359	0.162913	0.469657	0.218794	0.477341	0.249822	0.315705	0.147399	0.127261	0.0471988	0.146831	0.106306	0.14536	0.114591	0.0411007	0.143363	0.126123	0.0890102	0.173642	0.265698	0.159567	0.0667482	0.111869	0.105633	0.11063	0.10674	0.105947
PC(40:4)	838.6	C48H88O8PN	0.3114	0.315728	0.221663	0.217997	0.199757	0.253309	0.0556485	0.039886	0.0806541	0.0774534	0.104799	0.150106	0.0905796	0.0405777	0.04473	0.0232731	0.030551	0.0278902	0.0357256	0.032434	0.008218	0.0651651	0.234829	0.0820478	0.159114	0.0936831	0.126968	0.0700224	0.0440518	0.0943976	0.0319199	0.0381611	0.0382527	0.0493566	0.0255417	0.0477876	0.0560545	0.0741752	0.0922475	0.151828	0.0844184	0.0414021	0.0292991	0.0408903	0.0379302	0.0300205	0.031784
PC(40:3)	840.6	C48H90O8PN	0.176368	0.177824	0.184151	0.163497	0.124438	0.165256	0.0240189	0.0265907	0.0448078	0.0774534	0.0130998	0	0.0323904	0.0301653	0.01988	0.0155154	0.0111095	0.0209176	0.015311	0.0165467	0.00394875	0.0162913	0	0.0273493	0.0530379	0.0416369	0.0276631	0.0208195	0.0195786	0.0314659	0.0255359	0.0163548	0.0267769	0.0239424	0.00599565	0.0358407	0.0280272	0.0445051	0.0379843	0.0379569	0.0368628	0.00591547	0.0186449	0.0136301	0.0189651	0.0133424	0.0176578
PC(40:2)	842.7	C48H92O8PN	0.20117	0.188711	0.204612	0.192181	0.147361	0.186807	0.0229771	0.0465337	0.0537694	0.0387267	0.0916988	0.0500353	0.0561528	0.0206326	0.01988	0.0193942	0.0166642	0.0278902	0.015311	0.0198279	0.00488884	0.0651651	0.0587072	0.0820478	0.106076	0.0624554	0.0748903	0.0195887	0.0195786	0.0235994	0.0255359	0.0218064	0.0191264	0.0219293	0.00270158	0.0477876	0.0420408	0.014835	0.0542632	0.0379569	0.0393767	0.0150313	0.0159813	0.0204451	0.0158043	0.0233493	0.0282525
PC(42:11)	852.5	C50H78O8PN	0.192903	0.279438	0.296688	0.240944	0.261976	0.25439	0.0401109	0.059829	0.0985772	0.11618	0.130998	0.200141	0.121145	0.0515536	0.0646101	0.0387884	0.0361057	0.0395111	0.0357256	0.0429482	0.0122203	0.0651651	0.117414	0.164096	0.318227	0.229003	0.178781	0.0985617	0.0342625	0.0629317	0.0319199	0.0299837	0.0229516	0.0364099	0.0154159	0.0716814	0.0700681	0.0890102	0.1031	0	0.066772	0.0397106	0.0346263	0.0238527	0.0284477	0.0266849	0.0282525
PC(42:10)	854.6	C50H80O8PN	0.135032	0.137904	0.16369	0.160629	0.124438	0.144339	0.0170579	0.0664767	0.107539	0.212997	0.235797	0.350247	0.194611	0.11209	0.0497	0.0271519	0.0277736	0.0232418	0.0357256	0.0327186	0.0105198	0.0651651	0.0587072	0.136746	0.265189	0.187366	0.142635	0.0867477	0.0293679	0.0707982	0.0446878	0.0272579	0.0306022	0.0405428	0.0182534	0.0597345	0.0560545	0.0296701	0.0651159	0.0379569	0.0497064	0.0151478	0.023972	0.0238527	0.0189651	0.0266849	0.0353156
PC(42:9)	856.6	C50H82O8PN	0.099207	0.177824	0.146639	0.152024	0.140812	0.143301	0.0284145	0.039886	0.0537694	0.0387267	0.0654991	0.100071	0.0595904	0.0251545	0.02485	0.0155154	0.0111095	0.0185935	0.015311	0.0170759	0.00509629	0.0651651	0.176122	0.109397	0.212152	0.145729	0.141713	0.0571523	0.0195786	0.00786646	0.0191519	0.0190806	0.0191264	0.0169608	0.00508782	0.0716814	0.0420408	0.0445051	0.0922475	0.0759138	0.0652777	0.021523	0.0106542	0.0204451	0.0158043	0.0233493	0.0141262
PC(42:8)	858.6	C50H84O8PN	0.11023	0.134275	0.1671	0.169234	0.114614	0.139091	0.0280552	0.059829	0.0716925	0.154907	0.0654991	0.150106	0.100407	0.0477752	0.03479	0.0232731	0.0222189	0.0162693	0.0204146	0.0233932	0.00690839	0.0488738	0.176122	0.0820478	0.212152	0.0728647	0.118412	0.0713266	0.00978929	0	0	0.00817738	0.0153011	0.00665356	0.00662334	0.0597345	0.0140136	0.0296701	0.0705422	0	0.0347921	0.0298691	0.0133178	0.0170376	0.0158043	0.0166781	0.0211894
PC(42:7)	860.6	C50H86O8PN	0.099207	0.108872	0.184151	0.14055	0.137537	0.134064	0.0332134	0	0.0448078	0.11618	0.0392995	0	0.0400575	0.0475053	0.02485	0.0193942	0.0166642	0.025566	0.015311	0.0203571	0.00467299	0.0162913	0.0587072	0.0273493	0.0530379	0.0208185	0.0352408	0.0193441	0.00978929	0	0	0	0.00382527	0.00272291	0.00428345	0	0	0	0.0325579	0	0.00651159	0.0145604	0.0133178	0.0136301	0.0126434	0.0100068	0.0176578
PC(42:6)	862.6	C50H88O8PN	0.12952	0.119759	0.132998	0.146287	0.11134	0.127981	0.0132965	0.0332383	0.0358463	0.0387267	0.0392995	0.100071	0.0494363	0.0284093	0.02982	0.0193942	0.0222189	0.0232418	0.0255183	0.0240387	0.00390931	0.0325826	0.0587072	0.0820478	0.106076	0.0416369	0.0642101	0.030046	0.0293679	0.0235994	0.0319199	0.013629	0.0153011	0.0227634	0.00817439	0.0358407	0.0140136	0.014835	0.0434106	0.0759138	0.0368027	0.0253781	0.0159813	0.0136301	0.0158043	0.0166781	0.0211894
PC(42:5)	864.6	C50H90O8PN	0.0909398	0.137904	0.16369	0.180708	0.124438	0.139536	0.0348952	0.00664767	0.0268847	0.0387267	0.0261996	0.0500353	0.0296988	0.0161756	0.00497	0.0155154	0.0111095	0.00929673	0.0102073	0.0102198	0.00378309	0.0162913	0.0587072	0.0273493	0.0530379	0.0312277	0.0373227	0.0179109	0.00489465	0.0157329	0.00638397	0.00272579	0.00765055	0.00747758	0.00496557	0.0119469	0.0140136	0	0.0325579	0	0.0117037	0.0133627	0.00799067	0.0102226	0.00632171	0.00667122	0.0141262
PC(42:4)	866.7	C50H92O8PN	0.148811	0.141533	0.156869	0.134814	0.134263	0.143258	0.00963458	0.019943	0.00896157	0.0193634	0.0261996	0.0500353	0.0249006	0.015352	0.01491	0.00775769	0.0111095	0.00697255	0.0102073	0.0101914	0.00313817	0.0325826	0	0.0273493	0.0530379	0.0312277	0.0288395	0.0189685	0.0195786	0.00786646	0.0127679	0.013629	0.00382527	0.0115334	0.00598962	0.0238938	0.0140136	0.0296701	0.0379843	0.0379569	0.0287037	0.0101442	0.00532712	0.00681504	0.00632171	0.0100068	0.00353156
PC(42:3)	868.7	C50H94O8PN	0.242506	0.235889	0.194382	0.183576	0.173559	0.205982	0.0312901	0.405508	0.555617	1.1618	0.982487	2.20155	1.06139	0.707508	0.27335	0.147396	0.127759	0.104588	0.20925	0.172469	0.0684933	0.570195	0.8219	0.328191	0.530379	0.510053	0.552144	0.177126	0.176207	0.125863	0.223439	0.10358	0.156836	0.157185	0.0463845	0.0836283	0.0560545	0.0445051	0.0868212	0.189784	0.0921587	0.0574596	0.138505	0.207859	0.145399	0.156774	0.15892
PC(42:2)	870.7	C50H96O8PN	0.305888	0.27218	0.259176	0.240944	0.225954	0.260828	0.0307148	0	0	0	0	0	0	0	0.01988	0.0116365	0.0194416	0.0116209	0.0102073	0.0145573	0.00469742	0.0488738	0.0587072	0.0546986	0.0530379	0.114502	0.0659638	0.0273616	0.00978929	0.0235994	0.0127679	0.00817738	0.0114758	0.013162	0.00608603	0.0119469	0.0140136	0.0296701	0.0434106	0.0379569	0.0273996	0.0140618	0.0133178	0	0.0189651	0.0100068	0.0105947
PC(44:12)	878.6	C52H80O8PN	0.135032	0.0979847	0.136408	0.126209	0.0851421	0.116155	0.0232355	0.0332383	0.0179231	0.0774534	0.0785989	0.0500353	0.0514498	0.0267907	0.01491	0.00775769	0.00555473	0.0116209	0.015311	0.0110309	0.00431326	0	0.234829	0.109397	0.106076	0.0728647	0.104633	0.0850485	0	0.0157329	0.00638397	0.00272579	0.00382527	0.00573359	0.00604095	0.0119469	0.0420408	0.014835	0.0434106	0.113871	0.0452208	0.0410994	0.00532712	0.00340752	0.00948256	0.00667122	0.00706312
PC(44:11)	880.6	C52H82O8PN	0.066138	0.0907265	0.102306	0.103262	0.0916915	0.0908248	0.0149724	0.0265907	0.0448078	0.0193634	0.0523993	0.0500353	0.0386393	0.0147816	0.01491	0.00775769	0.00555473	0.00697255	0.0102073	0.00908046	0.00367006	0.0651651	0.176122	0.0273493	0.159114	0.0728647	0.100123	0.0642588	0.00489465	0	0.0127679	0.00545159	0.00382527	0.00538789	0.00464176	0.0238938	0.0420408	0.0296701	0.0379843	0.0759138	0.0419005	0.020286	0.00799067	0.0136301	0.00632171	0.00667122	0.00706312
PC(44:10)	882.6	C52H84O8PN	0.112986	0.11613	0.156869	0.137682	0.117889	0.128311	0.0186766	0.0132953	0	0.0193634	0	0.0500353	0.0165388	0.0205401	0.00994001	0.00775769	0.00555473	0.00697255	0.00510365	0.00706573	0.00192885	0.0488738	0.117414	0.0546986	0.106076	0.0416369	0.0737399	0.0352298	0.0146839	0	0	0.00817738	0.00765055	0.00610237	0.00622141	0.0358407	0.0280272	0.014835	0.0325579	0.0379569	0.0298436	0.0091885	0.00532712	0.00681504	0.00632171	0.00667122	0.00706312
PC(44:9)	884.6	C52H86O8PN	0.124009	0.137904	0.153459	0.160629	0.124438	0.140088	0.0166504	0.0132953	0.0179231	0.0387267	0	0	0.013989	0.0159632	0.00497	0.00387884	0.00555473	0.00697255	0.00510365	0.00529596	0.00112131	0.0325826	0.117414	0.0273493	0.0530379	0.0520462	0.0564861	0.0359311	0.00978929	0	0.0127679	0.00545159	0.00765055	0.00713187	0.0048162	0.0238938	0.0280272	0.0296701	0.0434106	0.0379569	0.0325917	0.00791924	0.00799067	0	0.00316085	0.00667122	0.00353156
PC(44:8)	886.6	C52H88O8PN	0.104719	0.0834684	0.098896	0.0717094	0.0785927	0.087477	0.013886	0.0132953	0	0.0193634	0.0523993	0	0.0170116	0.0215083	0.00497	0.00387884	0.00555473	0	0.00510365	0.00390145	0.00226618	0.0325826	0	0.0546986	0	0.0312277	0.0237018	0.0235577	0.00489465	0.0157329	0.0127679	0.00545159	0.00382527	0.00853448	0.00535418	0.0119469	0.0140136	0.0296701	0.0271316	0.0379569	0.0241438	0.0109733	0.00532712	0.00681504	0.00632171	0.0100068	0.00353156
PC(44:7)	888.6	C52H90O8PN	0.0633823	0.0870975	0.0920756	0.10613	0.0884168	0.0874204	0.0154163	0.0132953	0	0.0387267	0.0130998	0.150106	0.0430456	0.0614722	0.00497	0.00387884	0	0.00464836	0	0.00269944	0.00249593	0.0325826	0	0.0273493	0.0530379	0.0104092	0.0246758	0.0205335	0.0146839	0.00786646	0	0.00545159	0.00382527	0.00636545	0.00546024	0.0119469	0	0	0.016279	0	0.00564517	0.00788025	0.00266356	0.0136301	0.00632171	0.00667122	0.00706312
PC(44:6)	890.7	C52H92O8PN	0.044092	0.0725812	0.0920756	0.0831829	0.0687686	0.0721401	0.0181495	0	0.00896157	0.0193634	0.0130998	0	0.00828495	0.008421	0.00994001	0.00387884	0.00833209	0.00697255	0.0102073	0.00786616	0.00258342	0.0162913	0.0587072	0	0.0530379	0.0104092	0.0276891	0.0264569	0.00489465	0.00786646	0.0127679	0.00545159	0.00382527	0.00696118	0.00356796	0.0238938	0.0140136	0.014835	0.016279	0.0379569	0.0213957	0.0100528	0.00532712	0.00340752	0	0.00333561	0.00353156
PC(44:5)	892.7	C52H94O8PN	0.044092	0.0689522	0.0682041	0.0745778	0.0458458	0.0603344	0.0142549	0	0	0.193634	0	0	0.0387267	0.0865956	0	0	0	0.00697255	0	0.00139451	0.00311822	0	0	0	0	0	0	0	0.00978929	0	0	0	0	0.00195786	0.0043779	0	0	0	0	0	0	0	0	0	0	0	0
PC(44:4)	894.7	C52H96O8PN	0.044092	0.0798394	0.0852551	0.0889197	0.0720433	0.0740299	0.0179003	0.00664767	0.00896157	0	0.0261996	0	0.00836178	0.0107393	0.01491	0.00775769	0.00555473	0.00697255	0.0102073	0.00908046	0.00367006	0.0651651	0.0587072	0.0273493	0	0.0208185	0.034408	0.0271793	0.00489465	0	0.0127679	0.0109032	0.00382527	0.00647821	0.00525961	0.0119469	0	0	0.0108526	0	0.00455991	0.00625589	0.00532712	0.0102226	0.00632171	0.00667122	0.0105947
PC(44:3)	896.7	C52H98O8PN	0.066138	0.0616941	0.0852551	0.0803146	0.0556698	0.0698143	0.0125319	0.0132953	0.0268847	0.0387267	0.0130998	0	0.0184013	0.0148145	0.00497	0.00387884	0.00555473	0.00929673	0.0102073	0.00678152	0.00279618	0.0325826	0.0587072	0.0273493	0	0.0312277	0.0299733	0.0208525	0.00978929	0.00786646	0.00638397	0.00817738	0.00765055	0.00797353	0.00122281	0	0.0140136	0	0.0325579	0.0379569	0.0169057	0.0178053	0.00532712	0.00681504	0.00948256	0.00333561	0.00353156
PC(44:2)	898.7	C52H100O8PN	0.0744053	0.0834684	0.0954858	0.0975248	0.0687686	0.0839306	0.0126408	0.0132953	0.00896157	0.0193634	0.0261996	0	0.013564	0.00998159	0.01491	0.00387884	0.00555473	0.00697255	0	0.00626323	0.00549284	0.0488738	0.0587072	0	0.106076	0.0520462	0.0531406	0.0376711	0.00978929	0.00786646	0.00638397	0.00545159	0.00382527	0.00666332	0.00228145	0.0238938	0.0140136	0.0296701	0.0271316	0.0379569	0.0265332	0.0087236	0.00532712	0.00340752	0.00948256	0.0100068	0.00353156
Total PC			75.6095	81.9769	79.6249	81.6111	80.1842	79.8013	2.53756	53.527	65.8317	59.7941	41.998	60.943	56.4188	9.17583	65.0275	77.6855	76.7275	74.6086	70.8796	72.9857	5.15972	19.4844	30.88	58.5001	52.6136	40.8771	40.471	15.8515	76.7089	62.8137	78.0951	77.0282	82.056	75.3404	7.31995	74.0947	59.74	66.0011	81.6553	39.4372	64.1857	16.1162	78.3965	60.8311	70.6008	75.6783	77.7932
SM(32:2)	673.5	C37H73N2O6P	0.0569664	0.0468871	0.0704952	0.0518828	0	0.0452463	0.0267807	0.0858872	0.0694695	0.100069	0	0.12929	0.0769432	0.0482989	0	0	0	0.00600564	0.0131877	0.00383868	0.00583753	0.168385	0.151698	0.14134	0.137049	0.134486	0.146592	0.0138404	0	0.0203268	0	0	0.00988443	0.00604224	0.00906003	0	0.108633	0.0383334	0.0701075	0.0980798	0.0630307	0.0445558	0.00688258	0	0.00816758	0.00861915	0.018251
SM(32:1)	675.5	C37H75N2O6P	0.61951	0.459494	0.475843	0.303885	0.228467	0.41744	0.153799	1.99258	1.01889	1.10076	2.23408	1.03432	1.47613	0.588723	0.449484	0.260594	0.301419	0.294276	0.382444	0.337644	0.0768844	2.69417	2.57887	0.91871	1.37049	1.9904	1.91053	0.76526	0.189715	1.54484	0.131968	0.316953	0.296533	0.496001	0.591234	0.370447	1.41222	1.41834	0.659011	1.76544	1.12509	0.584209	0.282186	0.528298	0.416547	0.344766	0.28289
SM(32:0)	677.6	C37H77N2O6P	0.0071208	0	0	0	0	0.00142416	0.00318452	0.0515323	0.0694695	0	0	0	0.0242004	0.0337391	0.0128424	0.0100229	0.00717665	0	0	0.00600838	0.00583922	0	0	0	0	0	0	0	0	0	0	0	0	0	0	0	0.0362109	0	0.0140215	0	0.0100465	0.0158364	0.00688258	0	0.00816758	0	0
SM(34:1)-H2O?	685.6	C39H77N2O5P	0.199383	0.787703	1.02218	0.793065	1.00695	0.761856	0.333863	2.07847	2.08408	3.10214	4.19736	2.97367	2.88715	0.875961	0.449484	0.56128	0.401893	0.480451	0.646199	0.507861	0.0966689	4.50431	4.24755	3.10948	3.15212	5.51394	4.10548	1.00796	0.265601	0.325229	0.428897	0.570515	0.731448	0.464338	0.188895	2.74748	4.20046	4.40834	3.08473	5.59055	4.00631	1.13392	0.364777	0.281759	0.424714	0.525768	0.693536
SM(34:2)	701.6	C39H77N2O6P	0.135295	0.131284	0.14099	0.200119	0.169235	0.155385	0.0290889	0.360726	0.277878	0.350242	0.575444	0.387871	0.390432	0.111133	0.128424	0.07016	0.0717665	0.066062	0.0527509	0.0778327	0.0292523	0.631445	0.606792	0.35335	0.548195	0.537945	0.535546	0.109126	0.0505907	0.406536	0.0164961	0.0845208	0.0197689	0.115582	0.164955	0.216094	0.289687	0.345001	0.266409	0.588479	0.341134	0.145825	0.0757084	0.0880497	0.0653407	0.0517149	0.0365019
SM(34:1)	703.6	C39H79N2O6P	1.47401	0.918987	1.25129	1.00801	0.880022	1.10646	0.251087	5.15323	2.89456	2.70186	6.12679	3.87871	4.15103	1.47148	1.5154	0.882011	1.01908	0.876823	1.16052	1.09077	0.264419	8.0825	7.7366	2.75613	3.83737	5.46014	5.57455	2.34194	0.632383	4.0247	0.428897	1.04947	0.95879	1.41885	1.47793	1.29656	4.20046	3.48834	2.04714	5.59055	3.32461	1.70831	1.00486	1.5937	1.25781	1.14635	0
SM(34:0)	705.6	C39H81N2O6P	0.0284832	0.0375097	0.123367	0	0	0.0378719	0.0506611	0.171774	0.138939	0	0.0676994	0.25858	0.127399	0.0988755	0	0.0200457	0.0645899	0.0480451	0.0527509	0.0370863	0.0263993	0.0420963	0.303396	0.07067	0.274098	0.134486	0.164949	0.118311	0	0.203268	0.0659842	0.0140868	0.0494222	0.0665522	0.0808807	0.0926116	0.39832	0.345001	0.224344	0.0980798	0.231671	0.139511	0.0275303	0.0528298	0.0326703	0.0689532	0
SM(36:2)	729.6	C41H81N2O6P	0	0	0	0	0	0	0	0	0	0	1.04934	0.387871	0.287442	0.457833	0.218321	0	0	0	0	0.0436641	0.0976359	1.51547	1.36528	0.28268	0.822293	0.78002	0.953149	0.495652	0	0	0	0	0	0	0	0.154353	0	0	0	0.686559	0.168182	0.297389	0	0	0	0	0
SM(36:1)	731.6	C41H83N2O6P	0	0	0	0	0	0	0	2.78275	0.694695	2.15148	4.9759	0	2.12097	1.94437	0	0	0	0	0	0	0	6.18816	7.28151	2.68546	3.42622	4.76081	4.86843	1.89879	0	0	0	0	0	0	0	0	0	0	0	4.41359	0.882718	1.97382	0	0	0	0	0
SM(36:0)	733.6	C41H85N2O6P	0	0	0	0	0	0	0	0	0	0.250173	0.101549	0	0.0703443	0.109723	0	0	0	0	0	0	0	0.126289	0.303396	0.14134	0.137049	0.107589	0.163133	0.0794854	0	0	0	0	0	0	0	0	0	0	0	0.19616	0.0392319	0.0877252	0	0	0	0	0
SM(38:2)	757.6	C43H85N2O6P	0	0	0	0	0	0	0	0	0	0	2.84337	0	0.568675	1.27159	0	0	0	0	0	0	0	4.84108	0	0	0.411146	1.07589	1.26562	2.04656	0	0	0	0	0	0	0	0	0	0	0	0	0	0	0	0	0	0	0
SM(38:1)	759.6	C43H87N2O6P	0	0	0	0	0	0	0	4.39742	1.34308	3.95273	5.55135	4.39587	3.92809	1.56181	0	0	0	0	0	0	0	11.8291	9.70868	2.40278	3.56327	5.8636	6.67348	4.01126	0	0	0	0	0	0	0	0	2.6434	0	0	7.15982	1.96064	3.1237	0	0	0	0	0
SM(38:0)	761.6	C43H89N2O6P	0	0	0	0	0	0	0	0	0	0	0.101549	0	0.0203098	0.0454141	0	0	0	0	0	0	0	1.22079	0	0	0.411146	0.29587	0.385562	0.500906	0	0	0	0	0	0	0	0	0	0	0	0	0	0	0	0	0	0	0
SM(40:2)	785.6	C45H89N2O6P	0.0640872	0	0	0.16306	0	0.0454295	0.0713733	2.98887	1.87568	1.50104	2.97877	1.55148	2.17917	0.74849	0.577908	0	0	0	0	0.115582	0.258448	4.5885	4.85434	1.90809	2.05573	2.71662	3.22466	1.40301	0	1.1383	0	0	0	0.22766	0.509063	0	1.77433	1.07334	0.28043	3.33471	1.29256	1.33657	0	0.237734	0	0	0
SM(40:1)	787.7	C45H91N2O6P	0	0	0	0	0	0	0	3.81339	1.22729	1.70117	3.45267	1.93935	2.42678	1.13776	0.449484	0	0.0717665	0.114107	0.303318	0.187735	0.184381	5.51462	5.91623	1.27206	2.32983	4.06148	3.81884	2.0023	0	0.589477	0.280433	0.133825	0.247111	0.250169	0.219189	0.370447	2.3175	1.18834	0.378581	4.51167	1.75331	1.73553	0.0344129	0.449053	0	0.120668	0.127757
SM(40:0)	789.7	C45H93N2O6P	0.106812	0	0.246733	0.385415	0.0507705	0.157946	0.157062	0.429436	0.046313	0.100069	0.372346	0.517161	0.293065	0.208108	0.0256848	0	0.0717665	0.0600564	0.0923142	0.0499644	0.0369345	0.505156	0.758491	0	0.137049	0.484151	0.376969	0.305428	0.0885337	0.0609803	0.131968	0.0493038	0.118613	0.0898799	0.0356387	0.185223	0.325898	0.0766668	0.0420645	0.588479	0.243666	0.222264	0	0.0176099	0	0.0861915	0.0638784
SM(42:2)	813.7	C47H93N2O6P	0	0	0	0	0	0	0	0.343549	0.208408	0.0500345	0.372346	0	0.194868	0.167883	0.0770543	0.07016	0.0430599	0	0.0527509	0.048605	0.0303495	0.505156	0.455094	0.14134	0.137049	0.430356	0.333799	0.179687	0.0632383	0.142287	0	0.0281736	0	0.0467399	0.0594043	0.0617411	0.217265	0.0766668	0.056086	0.19616	0.121584	0.0784301	0.0894735	0.0792447	0.0245027	0	0.0456274
SM(42:1)	815.7	C47H95N2O6P	0	0	0	0	0	0	0	0.515323	0.39366	0.300207	0.778543	0.387871	0.475121	0.186094	0.141266	0.07016	0.0287066	0.0840789	0.0395632	0.072755	0.0443585	1.0945	1.21358	0.56536	0.685244	0.806918	0.873122	0.273553	0.0632383	0.182941	0.0989763	0.0633906	0.0494222	0.0915937	0.0542603	0.246964	0.506952	0.306667	0.322495	0.784638	0.433543	0.219031	0.0825909	0.140879	0.0653407	0.0603341	0.0456274
SM(42:0)	817.7	C47H97N2O6P	0	0	0	0	0	0	0	0.0687098	0.138939	0.150104	0.372346	0	0.14602	0.140169	0.0385272	0.0100229	0	0.0360338	0	0.0169168	0.0190549	0.46306	0.151698	0	0.137049	0.349664	0.220294	0.18428	0	0	0.0329921	0	0.0395377	0.014506	0.0199975	0.0926116	0.289687	0.153334	0.18228	0.0980798	0.163198	0.0801307	0.0137652	0.0264149	0.0326703	0	0
Total SM			2.69166	2.38186	3.3309	2.90544	2.33544	2.72906	0.409327	25.2337	12.4814	17.5121	36.1515	17.842	21.8441	9.201	4.08388	1.95446	2.08123	2.06594	2.7958	2.59626	0.895996	54.5147	47.6332	16.7488	23.5724	35.5044	35.5947	15.832	1.3533	8.63888	1.61661	2.31023	2.52053	3.28791	3.02959	5.83453	18.721	12.9184	7.6277	35.701	16.1605	12.0243	1.98907	3.49557	2.33593	2.41336	1.31407
LysoPE 14:1	424.245	C19H39O7PN	0.0165345	0	0.00341021	0.0114735	0	0.00628364	0.00740338	0.00664767	0.0268847	0.0774534	0	0	0.0221972	0.0327965	0	0.00775769	0.0166642	0.00232418	0	0.00534921	0.00707475	0.0488738	0.352243	0	0.159114	0.0312277	0.118292	0.143868	0	0.228127	0	0	0	0.0456255	0.102022	0.131416	0	0	0	0	0.0262832	0.058771	0	0	0	0	0
LysoPE 15:1	438.261	C20H41O7PN	0	0	0	0	0	0	0	0	0	0	0	0	0	0	0	0	0	0	0	0	0	0	0	0	0	0	0	0	0	0	0	0	0	0	0	0	0	0	0	0	0	0	0	0	0	0	0
LysoPE 15:0	440.276	C20H43O7PN	0	0	0	0	0	0	0	0	0	0	0	0	0	0	0	0	0	0	0	0	0	0	0	0	0	0	0	0	0	0	0	0	0	0	0	0	0	0	0	0	0	0	0	0	0	0	0
LysoPE 16:1	452.276	C21H43O7PN	0.044092	0.0108872	0.0511531	0.0172103	0.0163735	0.0279432	0.0182992	0.0864197	0.143385	0.0774534	0.196497	0.0500353	0.110758	0.0587464	0.10437	0.0465461	0.0472152	0.0395111	0.0765548	0.0628395	0.0272337	0.244369	0.176122	0.191445	0.0530379	0.197775	0.17255	0.0714969	0.0244732	0.0786646	0.0191519	0.0381611	0.0114758	0.0343853	0.0265992	0.167257	0.0700681	0.103845	0.0379843	0.151828	0.106196	0.0542546	0.0426169	0.0954106	0.0663779	0.0333561	0.0423787
LysoPE 16:0	454.292	C21H45O7PN	0.140543	0.0689522	0.112537	0.120472	0.0687686	0.102255	0.032148	0.358974	0.0806541	0.0580901	0.0916988	0	0.117883	0.139345	0.0795201	0.0271519	0.102762	0.0557804	0.0816585	0.0693747	0.0288796	0.228078	0.176122	0.0820478	0.0530379	0.0936831	0.126594	0.0728525	0.0587358	0.346124	0.0638397	0.0899512	0.042078	0.120146	0.127489	0.34646	0.336327	0.548896	0.0976738	0.341612	0.334194	0.159882	0.0692525	0.0579279	0.0663779	0.0767191	0.0353156
LysoPE 17:1	466.292	C22H45O7PN	0	0	0	0	0	0	0	0	0	0	0	0	0	0	0	0	0	0	0	0	0	0	0	0	0	0	0	0	0	0	0	0	0	0	0	0	0	0	0	0	0	0	0	0	0	0	0
LysoPE 17:0	468.308	C22H47O7PN	0	0	0	0	0	0	0	0	0	0	0	0	0	0	0	0	0	0	0	0	0	0	0	0	0	0	0	0	0	0	0	0	0	0	0	0	0	0	0	0	0	0	0	0	0	0	0
LysoPE 18:2	478.292	C23H45O7PN	0.250773	0.15605	0.136408	0.108998	0.108065	0.152059	0.0587263	1.17664	1.55035	1.52971	1.59818	1.50106	1.47119	0.168426	1.28723	0.360733	0.436046	0.271929	0.775755	0.626339	0.415773	2.6066	1.6438	2.13324	1.37899	2.34208	2.02094	0.503261	0.264311	0.220261	0.261743	0.297112	0.172137	0.243113	0.0481457	1.33805	0.476463	0.860432	0.260464	2.16354	1.01979	0.759381	0.279674	0.753062	0.477289	0.336897	0.296651
LysoPE 18:1	480.308	C23H47O7PN	0.55115	0.319357	0.443327	0.381494	0.370041	0.413074	0.0888991	2.2868	1.83712	1.9557	1.89947	1.85131	1.96608	0.185208	1.51088	0.473219	0.55825	0.423001	0.857414	0.764553	0.449923	3.12793	2.93536	3.14517	2.49278	3.18523	2.97729	0.287497	0.318152	0.849578	0.363886	0.357079	0.256293	0.428998	0.238963	2.40133	1.70966	2.69998	0.792243	3.18838	2.15832	0.932862	0.410188	0.882548	0.606884	0.453643	0.466166
LysoPE 20:0	510.354	C25H53O7PN	0.011023	0	0.00682041	0	0.00654939	0.00487856	0.00479368	0.00664767	0	0.0387267	0	0	0.00907488	0.016824	0.00994001	0	0.00833209	0.00464836	0.0102073	0.00662556	0.00431666	0.0814564	0.0587072	0	0	0.0312277	0.0342783	0.0359925	0	0	0	0	0	0	0	0	0	0	0	0	0	0	0.00266356	0.0136301	0.00948256	0.00667122	0.00706312
Total LysoPE			1.01412	0.555246	0.753655	0.639648	0.569797	0.706493	0.189001	3.92213	3.6384	3.73713	3.78585	3.4024	3.69718	0.193913	2.99194	0.915407	1.16927	0.797194	1.80159	1.53508	0.902187	6.33731	5.34235	5.5519	4.13696	5.88122	5.44995	0.824518	0.665672	1.72276	0.708621	0.782303	0.481985	0.872267	0.488161	4.38451	2.59252	4.21315	1.18836	5.84536	3.64478	1.79263	0.804394	1.80258	1.22641	0.907286	0.847575
PE 28:1	634.443	C33H65O8PN	0.088184	0.0725812	0.143229	0.10613	0.124438	0.106912	0.0280893	0.00664767	0.00896157	0.0193634	0.0130998	0	0.00961448	0.0072259	0.00994001	0.00387884	0.0194416	0.0139451	0.0102073	0.0114826	0.00572782	0.0325826	0.0587072	0	0	0.0104092	0.0203398	0.0252387	0.00489465	0.0157329	0	0.00545159	0.00382527	0.00598089	0.00585192	0.0119469	0.0280272	0.0296701	0.0108526	0	0.0160994	0.0125539	0.00532712	0.0170376	0.00632171	0.0100068	0.00353156
PE 28:0	636.459	C33H67O8PN	0.0137788	0.0145162	0.0306919	0.022947	0.0261976	0.0216263	0.00736481	0.00664767	0.00896157	0	0	0	0.00312185	0.00435234	0.00497	0.00387884	0.00833209	0.00929673	0.0102073	0.007337	0.00276726	0.0325826	0.0587072	0	0.0530379	0.0104092	0.0309474	0.0256945	0	0.00786646	0	0.00272579	0	0.00211845	0.00342316	0.0119469	0	0.014835	0.00542632	0	0.00644165	0.00679664	0.00532712	0.00681504	0.00632171	0.00667122	0.00706312
PE-Cer(34:1)	661.526	C36H74O6PN2	0.0055115	0.00362906	0.00341021	0.00573675	0.00654939	0.00496738	0.00137901	0	0	0	0	0	0	0	0.00497	0	0.00277736	0	0	0.00154947	0.00225889	0	0	0	0	0.0104092	0.00208185	0.00465515	0	0	0	0.00272579	0	0.000545159	0.00121901	0	0	0	0	0	0	0	0	0.00681504	0.00316085	0	0
PE 30:1	662.474	C35H69O8PN	0.0358248	0.0290325	0.0375123	0.0286838	0.032747	0.0327601	0.00395243	0.00664767	0.00896157	0.0193634	0	0	0.00699452	0.00798161	0.02485	0.0116365	0.0222189	0.025566	0.0204146	0.0209372	0.00559362	0.0162913	0	0	0	0.0208185	0.00742195	0.0102882	0.0195786	0.0157329	0.0127679	0.0245322	0.0153011	0.0175825	0.00458497	0.0238938	0.0280272	0.014835	0.00542632	0.0379569	0.0220279	0.0124555	0.0186449	0.0442978	0.0284477	0.0200137	0.0247209
PE 30:0	664.49	C35H71O8PN	0.0303133	0.0181453	0.0306919	0.0286838	0.0229229	0.0261514	0.00545139	0.00664767	0.00896157	0	0.0261996	0	0.00836178	0.0107393	0.01988	0.0155154	0.0222189	0.0209176	0.015311	0.0187686	0.003174	0.0325826	0.0587072	0.0273493	0.0530379	0.0104092	0.0364172	0.0196624	0.0146839	0	0.0127679	0.0190806	0.0114758	0.0116017	0.00709593	0.0238938	0.0280272	0.014835	0.0108526	0	0.0155217	0.0110643	0.0159813	0.0306677	0.0189651	0.0133424	0.0141262
PE 31:2	674.474	C36H69O8PN	0.0248018	0.0145162	0.0272816	0.0200786	0.0261976	0.0225752	0.00527753	0	0	0	0	0	0	0	0.00497	0.00387884	0.00555473	0.00929673	0.0102073	0.00678152	0.00279618	0.0162913	0	0	0	0.0104092	0.0053401	0.00760221	0.00978929	0	0	0.0109032	0.00382527	0.00490355	0.00522299	0	0	0	0	0	0	0	0.00799067	0.0238527	0.0126434	0.00667122	0.00706312
PE 31:1	676.49	C36H71O8PN	0.0192903	0.0145162	0.0238714	0.0200786	0.0196482	0.019481	0.00332965	0.0132953	0.00896157	0	0.0130998	0	0.00707135	0.00668321	0.01491	0.00775769	0.0138868	0.0139451	0.0102073	0.0121414	0.0030382	0.0488738	0.0587072	0	0	0.0416369	0.0298436	0.0279089	0.0146839	0.00786646	0.0127679	0.0163548	0.00765055	0.0118647	0.00395821	0.0119469	0.0280272	0	0.00542632	0.0379569	0.0166715	0.0158803	0.0133178	0.0272602	0.0158043	0.0133424	0.00706312
PE 31:0	678.505	C36H73O8PN	0.00826725	0.00725812	0.0102306	0.00860513	0.00982409	0.00883704	0.00120289	0	0	0.0193634	0	0	0.00387267	0.00865956	0	0.00387884	0.00277736	0.00464836	0	0.00226091	0.0021684	0	0	0	0	0.0104092	0.00208185	0.00465515	0.00489465	0.00786646	0	0.00817738	0	0.0041877	0.00403188	0	0	0.014835	0.00542632	0	0.00405227	0.00646952	0	0.00340752	0.00316085	0.00333561	0.00706312
PE 32:3	686.474	C37H69O8PN	0.0275575	0.0217744	0.0238714	0.0286838	0.0392964	0.0282367	0.00677854	0	0	0.0193634	0	0	0.00387267	0.00865956	0.03976	0.0193942	0.0249963	0.0348627	0.0408292	0.0319685	0.00941172	0.0162913	0	0	0	0.0104092	0.0053401	0.00760221	0.0342625	0.0235994	0.0255359	0.0436127	0.0153011	0.0284623	0.0108237	0.0119469	0.0140136	0.014835	0.00542632	0	0.00924437	0.006351	0.0292991	0.0613354	0.0410911	0.0333561	0.031784
PE 32:2	688.49	C37H71O8PN	0.12952	0.119759	0.129588	0.126209	0.16046	0.133107	0.0158051	0.039886	0.0448078	0.0968168	0.0392995	0	0.044162	0.0345151	0.17892	0.116365	0.141646	0.190583	0.183732	0.162249	0.0319063	0.0814564	0.234829	0.109397	0.159114	0.0936831	0.135696	0.0627979	0.185997	0.102264	0.121295	0.204435	0.0918066	0.141159	0.0508853	0.0716814	0.126123	0.103845	0.0379843	0.113871	0.0907008	0.0357249	0.183785	0.293047	0.246547	0.126753	0.151857
PE 32:1	690.505	C37H73O8PN	0.159834	0.148792	0.177331	0.157761	0.163735	0.16149	0.0104148	0.0465337	0.0358463	0.0580901	0.0392995	0.100071	0.055968	0.0260829	0.15407	0.116365	0.141646	0.202204	0.173524	0.157562	0.0324437	0.0977477	0.234829	0.0546986	0.106076	0.124911	0.123652	0.0672614	0.176207	0.188795	0.102144	0.198983	0.0918066	0.151587	0.0506343	0.107522	0.15415	0.11868	0.0488369	0.151828	0.116203	0.0428041	0.183785	0.262379	0.224421	0.140096	0.141262
PE 32:0	692.521	C37H75O8PN	0.0192903	0.0145162	0.0306919	0.0172103	0.0229229	0.0209263	0.00626352	0.0132953	0.00896157	0.0193634	0.0130998	0.0500353	0.0209511	0.0166764	0.01491	0.0155154	0.0111095	0.0185935	0.0204146	0.0161086	0.00358804	0	0	0.0273493	0	0.0104092	0.0075517	0.0119498	0.0195786	0.0550653	0.00638397	0.0190806	0.00765055	0.0215518	0.019726	0.0238938	0.0140136	0.0296701	0.016279	0	0.0167713	0.0112498	0.0159813	0.0238527	0.0158043	0.0100068	0.00706312
PE 33:3	700.49	C38H71O8PN	0.044092	0.0290325	0.0341021	0.0286838	0.0360217	0.0343864	0.00628765	0.0332383	0.0448078	0.0580901	0.0392995	0.0500353	0.0450942	0.00958553	0.03976	0.0310308	0.0249963	0.0278902	0.0408292	0.0329013	0.00708862	0.537612	0.41095	0.136746	0.318227	0.229003	0.326508	0.155949	0.0293679	0.0314659	0.0255359	0.0436127	0.0191264	0.0298217	0.00902579	0.0358407	0.0700681	0.0296701	0.0271316	0.303655	0.0932731	0.118867	0.0266356	0.0647429	0.0505737	0.0300205	0.0388472
PE 33:2	702.505	C38H73O8PN	0.0633823	0.0435487	0.0579735	0.0430257	0.0556698	0.05272	0.00905645	0.0531814	0.062731	0.0774534	0.0916988	0.150106	0.0870341	0.0381715	0.10934	0.0465461	0.0499926	0.0627529	0.0765548	0.0690373	0.0254405	0.749399	0.645779	0.218794	0.371265	0.260231	0.449094	0.236449	0.0636304	0.0471988	0.0446878	0.0654191	0.042078	0.0526028	0.0110509	0.0597345	0.112109	0.0741752	0.0379843	0.265698	0.10994	0.0911628	0.0585983	0.132893	0.0916648	0.0533698	0.0600365
PE 33:1	704.521	C38H75O8PN	0.0606265	0.0471778	0.0716143	0.0602359	0.0589445	0.0597198	0.00866705	0.0465337	0.0448078	0.0774534	0.0392995	0.0500353	0.0516259	0.0149495	0.10437	0.0349096	0.0444378	0.0650771	0.0765548	0.0650699	0.0274396	0.179204	0.117414	0.0820478	0.0530379	0.104092	0.107159	0.0470764	0.0636304	0.0314659	0.0510718	0.0681449	0.0497286	0.0528083	0.0143207	0.0597345	0.0980953	0.0296701	0.0271316	0.0759138	0.058109	0.03036	0.0665889	0.119263	0.0885039	0.0567054	0.0670997
PE 33:0	706.537	C38H77O8PN	0.0165345	0.00725812	0.017051	0.0114735	0.0130988	0.0130832	0.00400556	0	0	0	0	0	0	0	0.00497	0	0.00833209	0.00464836	0	0.00359009	0.00358079	0	0	0	0	0.0104092	0.00208185	0.00465515	0.00489465	0.0157329	0.00638397	0.00817738	0.00382527	0.00780284	0.00472542	0	0	0.014835	0	0	0.00296701	0.00663443	0.00266356	0	0	0.00667122	0
PE 34:4	712.49	C39H71O8PN	0.137788	0.101614	0.0920756	0.0946564	0.134263	0.112079	0.0221712	0.0531814	0.0806541	0.0580901	0.0392995	0.0500353	0.0562521	0.0152832	0.2982	0.174548	0.208302	0.267281	0.290908	0.247848	0.0540924	0.114039	0.0587072	0.109397	0.0530379	0.145729	0.0961821	0.0394152	0.239838	0.102264	0.197903	0.234418	0.14536	0.183957	0.0592177	0.131416	0.112109	0.0741752	0.0434106	0.0759138	0.0874049	0.0346043	0.205094	0.361197	0.284477	0.213479	0.240146
PE 34:3	714.505	C39H73O8PN	0.476745	0.391939	0.368302	0.349942	0.442084	0.405802	0.0526024	0.179487	0.224039	0.251724	0.170298	0.250176	0.215145	0.0384938	0.775321	0.492613	0.547141	0.685634	0.801274	0.660396	0.136628	0.309534	0.176122	0.300842	0.318227	0.312277	0.2834	0.0602966	0.62162	0.259593	0.555406	0.6869	0.424605	0.509625	0.170154	0.286726	0.336327	0.267031	0.108526	0.341612	0.268044	0.0946977	0.570001	1.00863	0.834465	0.613752	0.639212
PE 34:2	716.521	C39H75O8PN	1.6507	1.21574	1.28565	1.15022	1.49981	1.36042	0.208805	0.518518	0.528732	0.638991	0.392995	0.550388	0.525925	0.088198	1.97806	1.25287	1.35813	1.76638	1.79649	1.63038	0.309679	0.619069	0.587072	0.711081	0.583417	0.718237	0.643775	0.0662261	1.49776	0.928243	1.41086	1.6382	1.10933	1.31688	0.291082	0.669026	0.854831	0.860432	0.320153	0.645267	0.669942	0.219905	1.28117	2.22852	1.85858	1.41096	1.43381
PE 34:1	718.537	C39H77O8PN	1.0527	0.758474	0.958268	0.854776	0.956211	0.916085	0.11253	0.272554	0.295732	0.29045	0.170298	0.300212	0.265849	0.0544381	1.12819	0.729223	0.752666	1.09934	1.00032	0.941947	0.1897	0.276952	0.176122	0.246144	0.106076	0.27064	0.215187	0.0729377	0.783143	0.582118	0.708621	0.850448	0.619694	0.708805	0.111332	0.370354	0.546531	0.489556	0.157363	0.303655	0.373492	0.15412	0.689861	1.23693	0.951417	0.823896	0.808727
PE 34:0	720.552	C39H79O8PN	0.00275575	0	0	0	0	0.00055115	0.00123241	0.019943	0	0.0193634	0.0261996	0	0.0131012	0.0122564	0	0	0.00833209	0	0.0102073	0.00370788	0.00512033	0.0325826	0.0587072	0	0.0530379	0.0208185	0.0330292	0.0239788	0	0.0235994	0	0	0	0.00471988	0.010554	0	0	0.014835	0.00542632	0.0379569	0.0116436	0.0159089	0	0	0	0	0
PE 35:4	726.505	C40H73O8PN	0.0275575	0.0326616	0.0238714	0.0200786	0.0294723	0.0267283	0.00489388	0.0132953	0.0179231	0.0193634	0	0	0.0101164	0.00950316	0.0695801	0.0465461	0.0527699	0.051132	0.0663475	0.0572751	0.0100855	0.0977477	0.117414	0.0546986	0.106076	0.104092	0.0960057	0.024158	0.0587358	0.00786646	0.0446878	0.0463385	0.0306022	0.0376461	0.0194059	0.0477876	0.0420408	0.0445051	0.016279	0.0759138	0.0453053	0.0211947	0.047944	0.109041	0.0600562	0.0466986	0.0529734
PE 35:3	728.521	C40H75O8PN	0.124009	0.0907265	0.105716	0.0975248	0.11134	0.105863	0.012825	0.079772	0.0896157	0.0968168	0.0392995	0.100071	0.0811149	0.0246397	0.19383	0.116365	0.130536	0.169665	0.193939	0.160867	0.0359099	0.293243	0.234829	0.191445	0.265189	0.208185	0.238578	0.0413998	0.13705	0.0865311	0.127679	0.158096	0.107108	0.123293	0.027537	0.107522	0.140136	0.103845	0.0596896	0.189784	0.120195	0.0482938	0.135841	0.293047	0.199134	0.160109	0.15892
PE 35:2	730.537	C40H77O8PN	0.355492	0.225002	0.272816	0.238075	0.294723	0.277222	0.0517476	0.159544	0.152347	0.212997	0.117898	0.150106	0.158578	0.0343795	0.40257	0.240488	0.249963	0.285874	0.352152	0.30621	0.0694489	0.358408	0.293536	0.328191	0.318227	0.260231	0.311719	0.0369974	0.283889	0.188795	0.280895	0.286208	0.218041	0.251566	0.0451919	0.215044	0.294286	0.222525	0.113953	0.303655	0.229893	0.0763285	0.242384	0.517943	0.33189	0.260178	0.286056
PE 35:1	732.552	C40H79O8PN	0.137788	0.0907265	0.129588	0.114735	0.130988	0.120765	0.0187802	0.0731244	0.0806541	0.0774534	0.0654991	0.0500353	0.0693533	0.0122023	0.18886	0.0930923	0.122204	0.134803	0.142902	0.136372	0.034907	0.0977477	0.117414	0.0820478	0.106076	0.0832739	0.0973119	0.0150927	0.117472	0.0943976	0.127679	0.109032	0.0879813	0.107312	0.0162901	0.0836283	0.140136	0.103845	0.0379843	0.113871	0.0958929	0.0382352	0.106542	0.197636	0.14856	0.116746	0.109478
PE 36:4	740.521	C41H75O8PN	1.62314	1.37179	0.971909	0.897802	1.47689	1.2683	0.318294	0.930674	1.68477	2.09124	0.799089	1.15081	1.33132	0.542859	3.46906	2.4941	2.59128	2.88199	3.09281	2.90585	0.39409	1.05893	0.587072	2.21529	1.80329	1.8008	1.49308	0.656095	3.16194	1.1721	3.23029	2.96566	2.34489	2.57498	0.858428	1.29027	1.59755	1.23131	0.667438	1.74602	1.30652	0.415994	2.57566	5.01928	3.65711	3.11546	2.78287
PE 36:3	742.537	C41H77O8PN	3.31792	2.68913	2.14161	1.90173	2.99962	2.61	0.587421	1.58215	2.64366	3.56286	1.30998	2.00141	2.22001	0.903539	5.61611	4.02624	4.1716	4.6228	5.05262	4.69787	0.652434	1.59655	0.939315	3.36396	3.18227	2.71681	2.35978	1.05031	4.62544	2.33634	4.93481	4.40216	3.71434	4.00262	1.03394	1.95929	2.74667	2.26976	1.15038	2.80881	2.18698	0.67697	3.88879	7.65329	5.7654	4.70321	4.32616
PE 36:2	744.552	C41H79O8PN	3.1636	2.23913	2.38032	2.01647	2.69508	2.49892	0.4457	1.20323	1.65789	2.40106	0.75979	1.30092	1.46458	0.613632	3.84181	2.6027	2.57739	2.96333	3.28675	3.0544	0.527699	1.09152	0.880608	2.26999	1.85633	1.64466	1.54862	0.565568	2.66758	1.64409	2.59189	2.46684	2.0886	2.2918	0.425066	1.32611	2.08803	1.64669	0.803096	1.82193	1.53717	0.49496	2.42384	4.66149	3.40108	2.8286	2.64161
PE 36:1	746.568	C41H81O8PN	0.316911	0.23226	0.269406	0.263891	0.281624	0.272818	0.0306515	0.126306	0.134423	0.0968168	0.0523993	0.0500353	0.0919961	0.0397778	0.41251	0.244367	0.294401	0.285874	0.296012	0.306633	0.0628101	0.0651651	0.117414	0.164096	0.159114	0.0936831	0.119894	0.0423686	0.254522	0.196662	0.261743	0.231693	0.195089	0.227942	0.0313082	0.107522	0.210204	0.237361	0.0651159	0.151828	0.154406	0.0710147	0.207758	0.296454	0.278155	0.213479	0.254272
PE 36:0	748.583	C41H83O8PN	0.0358248	0.0181453	0.0238714	0.0200786	0.0261976	0.0248235	0.00690895	0.0132953	0.0268847	0.0580901	0.0130998	0	0.022274	0.022164	0.0646101	0.0271519	0.0333284	0.0325385	0.0306219	0.0376502	0.0152582	0.179204	0.234829	0.109397	0.212152	0.124911	0.172098	0.054194	0.0244732	0	0.0255359	0.0272579	0.0153011	0.0185136	0.0113398	0.0238938	0.0420408	0.0296701	0.016279	0.151828	0.0527422	0.0561839	0.0213085	0.0681504	0.0379302	0.0366917	0.0247209
PE 37:4	754.537	C42H77O8PN	0.12952	0.101614	0.0954858	0.111867	0.127713	0.11324	0.0152216	0.059829	0.0896157	0.0774534	0.0654991	0.0500353	0.0684865	0.0154205	0.10437	0.0698192	0.0694341	0.076698	0.0867621	0.0814167	0.0146269	0.0977477	0.117414	0.218794	0.106076	0.13532	0.13507	0.0488752	0.0783143	0.0550653	0.0766077	0.0654191	0.0612044	0.0673221	0.00997909	0.0955752	0.126123	0.0593401	0.0705422	0.113871	0.0930901	0.0281807	0.0639254	0.136301	0.0916648	0.0800547	0.0741628
PE 37:3	756.552	C42H79O8PN	0.20117	0.127017	0.214843	0.183576	0.209581	0.187237	0.0356906	0.019943	0.0179231	0.0193634	0.0130998	0	0.0140659	0.0083106	0.03976	0.0349096	0.0444378	0.0441595	0.0306219	0.0387778	0.00598841	0.0488738	0	0.0546986	0.0530379	0.0312277	0.0375676	0.0229791	0.0440518	0.0471988	0.0383038	0.0354353	0.0267769	0.0383533	0.00795684	0	0.0560545	0.0593401	0.0325579	0.0759138	0.0447733	0.0294238	0.0319627	0.0647429	0.0410911	0.0400273	0.031784
PE 37:2	758.568	C42H81O8PN	0.0716495	0.0435487	0.0682041	0.0516308	0.0622192	0.0594505	0.0116953	0.019943	0.0268847	0.0580901	0.0261996	0	0.0262235	0.0208748	0.0497	0.0387884	0.0555473	0.0488078	0.0459329	0.0477553	0.00611005	0.0977477	0	0.0820478	0.0530379	0.0728647	0.0611396	0.0378103	0.0440518	0.0629317	0.0255359	0.0408869	0.0267769	0.0400367	0.0152243	0.0477876	0.0560545	0.0296701	0.0325579	0.0759138	0.0483968	0.0188265	0.0372898	0.0647429	0.044252	0.0366917	0.031784
PE 37:1	760.583	C42H83O8PN	0.0744053	0.0544359	0.0375123	0.0430257	0.0589445	0.0536647	0.0144286	0.079772	0.161308	0.29045	0.0916988	0.150106	0.154667	0.0837799	0.25844	0.155154	0.19997	0.204528	0.20925	0.205468	0.0366844	0.244369	0.176122	0.38289	0.424303	0.322686	0.310074	0.100958	0.156629	0.0471988	0.153215	0.139016	0.114758	0.122163	0.0450294	0.119469	0.112109	0.0593401	0.0542632	0.227741	0.114585	0.069866	0.183785	0.306677	0.205456	0.210143	0.183641
PE 38:5	766.537	C43H77O8PN	0.600754	0.533472	0.300098	0.24668	0.556698	0.447541	0.161909	0.864197	1.91777	2.78832	0.956287	1.50106	1.60553	0.787163	2.48003	1.54378	1.62198	1.56882	1.88835	1.82059	0.393355	1.27072	0.587072	3.63745	3.02316	2.22758	2.1492	1.24467	1.61523	0.432656	1.69175	1.3738	1.21644	1.26598	0.502934	1.08717	1.37333	0.712082	0.602322	1.78397	1.11178	0.484811	1.425	2.84869	1.94709	1.79456	1.55036
PE 38:4	768.552	C43H79O8PN	0.170857	0.119759	0.102306	0.0946564	0.157185	0.128953	0.0336297	0.126306	0.143385	0.271087	0.0785989	0.150106	0.153897	0.0712205	0.25844	0.162911	0.133314	0.141775	0.178628	0.175014	0.049908	0.13033	0.117414	0.38289	0.212152	0.249822	0.218522	0.107282	0.195786	0.102264	0.197903	0.139016	0.118584	0.15071	0.0440877	0.179204	0.224218	0.11868	0.0922475	0.189784	0.160827	0.0540234	0.138505	0.340752	0.192812	0.200137	0.176578
PE 38:3	770.568	C43H81O8PN	0.088184	0.0653231	0.0613837	0.0516308	0.0851421	0.0703328	0.0157554	0.0465337	0.062731	0.0774534	0.0392995	0	0.0452035	0.0292714	0.12425	0.0892134	0.108317	0.0906431	0.0918658	0.100858	0.0151957	0.0488738	0.0587072	0.0546986	0.159114	0.0832739	0.0809334	0.0456282	0.0978929	0.0550653	0.0766077	0.0872254	0.0765055	0.0786594	0.0158811	0.0358407	0.0700681	0.0445051	0.0325579	0.0759138	0.0517771	0.0199585	0.0665889	0.149931	0.120112	0.0800547	0.0600365
PE 38:2	772.583	C43H83O8PN	0.132276	0.0725812	0.122767	0.0803146	0.101516	0.101891	0.0259028	0.039886	0.0537694	0.0387267	0.0261996	0	0.0317164	0.0202397	0.0994001	0.073698	0.0749888	0.0743738	0.0816585	0.0808239	0.0108651	0.0325826	0.0587072	0.0546986	0.106076	0.0520462	0.0608221	0.0272229	0.0587358	0.0707982	0.0510718	0.0517901	0.0612044	0.05872	0.00804011	0.0358407	0.0700681	0.0890102	0.0379843	0.0379569	0.054172	0.0241215	0.0506076	0.115856	0.0790214	0.0633766	0.0600365
PE 38:1	774.599	C43H85O8PN	0.0496035	0.0254034	0.0341021	0.0344205	0.0425711	0.0372201	0.00920836	0	0.00896157	0.0387267	0	0	0.00953766	0.0167723	0.03479	0.0232731	0.0277736	0.0232418	0.0306219	0.0279401	0.00494966	0.0162913	0.0587072	0	0.0530379	0.0104092	0.0276891	0.0264569	0.0244732	0	0.0191519	0.013629	0.0153011	0.014511	0.00912079	0.0119469	0.0280272	0.014835	0.00542632	0.0379569	0.0196385	0.0131354	0.0186449	0.0340752	0.0189651	0.0233493	0.0141262
Total PE			14.6882	11.2065	10.9092	9.63201	13.2985	11.9469	2.02021	6.75403	10.3865	13.9997	5.56743	8.20579	8.98268	3.33075	22.6185	15.1624	15.9782	18.2239	19.746	18.3458	2.99879	10.0191	7.63193	15.6711	14.4263	12.6576	12.0812	3.26985	17.4347	9.04643	17.2495	16.7909	13.1819	14.7407	3.62663	8.6854	11.9676	9.28673	4.76974	12.3739	9.41669	3.05771	15.0464	28.831	21.4021	17.602	16.51
PG 24:1	626.402	C30H61O10PN	0	0	0	0	0	0	0	0	0	0	0	0	0	0	0	0	0	0	0	0	0	0	0	0	0	0	0	0	0	0	0	0	0	0	0	0	0	0	0	0	0	0	0	0	0	0	0
PG 24:0	628.417	C30H63O10PN	0	0	0	0	0	0	0	0	0	0	0	0	0	0	0	0	0	0	0	0	0	0	0	0	0	0	0	0	0	0	0	0	0	0	0	0	0	0	0	0	0	0	0	0	0	0	0
PG 26:1	654.433	C32H65O10PN	0	0	0	0	0	0	0	0	0	0	0	0	0	0	0	0	0	0	0	0	0	0	0	0	0	0	0	0	0	0	0	0	0	0	0	0	0	0	0	0	0	0	0	0	0	0	0
PG 26:0	656.448	C32H67O10PN	0	0	0	0	0	0	0	0	0	0	0	0	0	0	0	0	0	0	0	0	0	0	0	0	0	0	0	0	0	0	0	0	0	0	0	0	0	0	0	0	0	0	0	0	0	0	0
PG 27:0	670.464	C33H69O10PN	0	0	0	0	0	0	0	0	0	0	0	0	0	0	0	0	0	0	0	0	0	0	0	0	0	0	0	0	0	0	0	0	0	0	0	0	0	0	0	0	0	0	0	0	0	0	0
PG 28:2	680.448	C34H67O10PN	0	0	0	0.00860513	0.0130988	0.00434078	0.00615253	0	0	0	0	0	0	0	0	0	0	0.00929673	0	0.00185935	0.00415762	0.0162913	0	0	0	0	0.00325826	0.00728568	0.00978929	0.00786646	0.00638397	0	0	0.00480795	0.00455206	0.0119469	0.0280272	0	0	0	0.00799483	0.0123356	0	0	0	0	0
PG 28:1	682.464	C34H69O10PN	0.0248018	0.0108872	0.0443327	0.0487624	0.0261976	0.0309963	0.015486	0.00664767	0.0358463	0	0	0.0500353	0.0185058	0.0230236	0	0.00775769	0	0.0325385	0	0.00805925	0.0140906	0.293243	0.293536	0	0.159114	0	0.149179	0.1468	0.068525	0.0707982	0.0127679	0.013629	0.00382527	0.0339091	0.0328722	0.0716814	0.126123	0.0741752	0.0379843	0.113871	0.0847668	0.0354589	0.00266356	0.00681504	0.00632171	0	0.00706312
PG 28:0	684.48	C34H71O10PN	0	0	0	0	0	0	0	0	0	0	0	0	0	0	0	0	0	0	0	0	0	0	0	0	0	0	0	0	0	0	0	0	0	0	0	0	0	0	0	0	0	0	0	0	0	0	0
PG 29:1	696.48	C35H71O10PN	0	0	0	0	0	0	0	0	0	0	0	0	0	0	0	0	0	0	0	0	0	0	0	0	0	0	0	0	0	0	0	0	0	0	0	0	0	0	0	0	0	0	0	0	0	0	0
PG 29:0	698.495	C35H73O10PN	0	0	0	0	0	0	0	0	0	0	0	0	0	0	0	0	0	0	0	0	0	0	0	0	0	0	0	0	0	0	0	0	0	0	0	0	0	0	0	0	0	0	0	0	0	0	0
PG 30:2	708.48	C36H71O10PN	0.0137788	0.00362906	0.00682041	0.0200786	0.00982409	0.0108262	0.00638699	0	0.0358463	0.0193634	0	0.0500353	0.021049	0.0220688	0	0	0	0.00929673	0	0.00185935	0.00415762	0.0977477	0	0	0	0.0104092	0.0216314	0.0427884	0.00978929	0.0786646	0	0.00545159	0	0.0187811	0.0337269	0.0119469	0.0420408	0.014835	0.0108526	0.0379569	0.0235265	0.0151762	0	0.00340752	0.00316085	0.00333561	0.00353156
PG 30:1	710.495	C36H73O10PN	0.0303133	0.0290325	0.0852551	0.0774462	0.0523951	0.0548884	0.0260273	0	0.0179231	0.0387267	0.0654991	0.150106	0.054451	0.0587758	0.01988	0.0193942	0.00833209	0.0371869	0.015311	0.0200208	0.0106524	0.342117	0.0587072	0.0546986	0.212152	0.0104092	0.135617	0.138419	0.0489465	0.173062	0.0255359	0.0190806	0.0191264	0.0571503	0.0659497	0.119469	0.224218	0.14835	0.0651159	0.189784	0.149387	0.0617037	0.0319627	0.0408903	0.0284477	0.0200137	0.0211894
PG 30:0	712.511	C36H75O10PN	0.0468478	0.0290325	0.109127	0.0946564	0.127713	0.0814753	0.0419094	0.00664767	0.125462	0	0.104799	0.250176	0.0974169	0.102354	0	0.0310308	0	0.051132	0	0.0164326	0.0235969	0.716816	0.704486	0	0.0530379	0	0.294868	0.380198	0.107682	0.353991	0.102144	0.0272579	0.0153011	0.121275	0.136727	0.585398	0.826803	0.400546	0.325579	0.645267	0.556719	0.19964	0.00799067	0.0545204	0.0189651	0	0
PG 31:1	724.511	C37H75O10PN	0.0248018	0.0108872	0.0511531	0.0659727	0.032747	0.0371123	0.021728	0	0.0448078	0.0968168	0.0130998	0	0.0309449	0.0411245	0.01491	0.0232731	0.00555473	0.0162693	0.00510365	0.0130221	0.00770802	0.179204	0.0587072	0	0.0530379	0	0.0581898	0.0732178	0.0293679	0.0235994	0.0255359	0.00817738	0.00765055	0.0188662	0.0102129	0.0477876	0.0280272	0.014835	0.0108526	0.0379569	0.0278919	0.0154756	0.0186449	0.0340752	0.0126434	0.0100068	0.0141262
PG 31:0	726.526	C37H77O10PN	0.0192903	0.0217744	0.0545633	0.0401573	0.0458458	0.0363262	0.0153286	0.019943	0.0448078	0.0580901	0.0392995	0.250176	0.0824634	0.0947518	0	0.0155154	0	0.0232418	0	0.00775144	0.01096	0.244369	0.176122	0	0.159114	0	0.115921	0.110526	0.0538411	0.110131	0.00638397	0.00545159	0.0114758	0.0374566	0.0453177	0.0955752	0.0980953	0.103845	0.0325579	0.0379569	0.0736061	0.0351873	0.00266356	0.0136301	0.0158043	0.0133424	0.00353156
PG 32:2	736.511	C38H75O10PN	0.0578708	0.0725812	0.102306	0.114735	0.0949662	0.0884919	0.0229797	0.0132953	0.0358463	0.0387267	0.0392995	0.0500353	0.0354406	0.0135025	0.03976	0.0349096	0.0277736	0.0697255	0.0357256	0.0415789	0.0163161	0.244369	0.176122	0.0273493	0.0530379	0.0104092	0.102257	0.102618	0.0929983	0.173062	0.0574557	0.0436127	0.0267769	0.0787812	0.0580669	0.0716814	0.0280272	0.0593401	0.0271316	0	0.0372361	0.0284978	0.0532712	0.0988181	0.0505737	0.0233493	0.0388472
PG 32:1	738.526	C38H77O10PN	0.11023	0.0979847	0.177331	0.163497	0.134263	0.136661	0.0338173	0.00664767	0.0537694	0	0.0654991	0	0.0251832	0.0318375	0.00497	0.0426673	0.0277736	0.0790222	0.0306219	0.037011	0.0271556	0.423573	0	0	0	0	0.0847147	0.189428	0.132155	0.291059	0.0829916	0.0463385	0.0306022	0.116629	0.105047	0.19115	0.280272	0.133515	0.0976738	0.227741	0.186071	0.0728222	0.0719161	0.0954106	0.0632171	0.0500342	0.0635681
PG 32:0	740.542	C38H79O10PN	0.0137788	0.00725812	0.0647939	0.0631043	0.108065	0.0514	0.0415065	0	0.17027	0.0580901	0.0523993	0	0.0561518	0.0695464	0	0	0	0.025566	0	0.0051132	0.0114335	0.602777	0.352243	0	0	0	0.191004	0.276135	0.156629	1.17997	0.121295	0.0218064	0.0229516	0.30053	0.495223	0.489823	0.602585	0.370876	0.244185	0.569353	0.455364	0.147978	0	0.0170376	0	0	0
PG 33:2	750.526	C39H77O10PN	0.011023	0.0108872	0.0238714	0.0544992	0.032747	0.0266056	0.0181186	0	0	0	0.0130998	0.0500353	0.012627	0.0216675	0	0.00387884	0	0.0185935	0	0.00449446	0.00805855	0.0651651	0	0	0	0	0.013033	0.0291427	0.0489465	0.0393323	0.0255359	0.0109032	0.00382527	0.0257086	0.0188661	0	0.0140136	0.014835	0.0108526	0.0379569	0.0155316	0.0138637	0.0159813	0.0170376	0.0126434	0.00333561	0.00706312
PG 33:1	752.542	C39H79O10PN	0.0192903	0.0217744	0.0443327	0.0573675	0.0556698	0.0396869	0.0182107	0	0.0448078	0.0193634	0.0130998	0.0500353	0.0254613	0.0213098	0.01491	0.0116365	0.00555473	0.025566	0	0.0115335	0.0097094	0.146622	0.234829	0	0.0530379	0.0104092	0.0889795	0.0999713	0.0440518	0.0629317	0.0191519	0.0163548	0.00765055	0.0300282	0.0228326	0.0597345	0.0840817	0.0296701	0.00542632	0.0759138	0.0509653	0.0328759	0.0133178	0.0238527	0.00948256	0.0133424	0.0105947
PG 33:0	754.558	C39H81O10PN	0.0137788	0.00725812	0.0272816	0.0172103	0.0032747	0.0137607	0.00931337	0	0.00896157	0.0774534	0.0130998	0	0.019903	0.0326738	0	0.00775769	0	0.00464836	0	0.00248121	0.00357096	0.0814564	0.234829	0	0.106076	0	0.0844722	0.0966359	0.0342625	0.00786646	0.00638397	0.00272579	0.00382527	0.0110128	0.0131549	0.0358407	0.0560545	0.0296701	0.00542632	0	0.0253983	0.0229731	0	0.0136301	0.00316085	0	0
PG 34:4	760.511	C40H75O10PN	0.011023	0.0181453	0.0136408	0.0200786	0.032747	0.0191269	0.00841347	0.019943	0.0179231	0.0193634	0.0523993	0.0500353	0.0319328	0.0176394	0.00994001	0.00775769	0.00555473	0.00232418	0.00510365	0.00613605	0.00287376	0	0.176122	0	0.0530379	0	0.0458319	0.0763692	0.0538411	0.0314659	0.0191519	0.0109032	0.00382527	0.0238375	0.0196733	0.0358407	0.0140136	0.0296701	0.0108526	0.0759138	0.0332582	0.0260356	0.0106542	0.0204451	0.00316085	0.00333561	0.0105947
PG 34:3	762.526	C40H77O10PN	0.055115	0.0544359	0.0613837	0.0573675	0.0589445	0.0574493	0.00283951	0	0	0.0193634	0.0392995	0	0.0117326	0.0175437	0.0596401	0.0543038	0.030551	0.0650771	0.0459329	0.051101	0.0134863	0.162913	0.234829	0.0273493	0.0530379	0.0104092	0.0977076	0.0969801	0.083209	0.102264	0.0383038	0.0490643	0.0306022	0.0606887	0.030729	0.0358407	0.0560545	0.014835	0.016279	0.0379569	0.0321932	0.0171059	0.0532712	0.0579279	0.0379302	0.0266849	0.0459103
PG 34:2	764.542	C40H79O10PN	0.195658	0.181453	0.221663	0.217997	0.16701	0.196756	0.0234082	0.0531814	0.0537694	0.0774534	0.117898	0.150106	0.0904817	0.0424722	0.12425	0.143517	0.0694341	0.160369	0.107177	0.120949	0.0350627	0.407282	0.176122	0	0.159114	0.0104092	0.150585	0.165033	0.141945	0.51132	0.127679	0.109032	0.0688549	0.191766	0.180732	0.0955752	0.182177	0.11868	0.0488369	0.113871	0.111828	0.048042	0.103879	0.146523	0.123273	0.0933971	0.105947
PG 34:1	766.558	C40H81O10PN	0.168101	0.123388	0.214843	0.226602	0.137537	0.174094	0.0457191	0.0132953	0.0896157	0	0.0785989	0.250176	0.0863373	0.0996283	0.0646101	0.0853346	0.0527699	0.0976156	0.0867621	0.0774185	0.0182312	0.586486	0.352243	0.0273493	0.212152	0.0728647	0.250219	0.226969	0.107682	1.07771	0.0702237	0.0735965	0.0382527	0.273492	0.450241	0.179204	0.280272	0.192855	0.0651159	0.265698	0.196629	0.0857035	0.0585983	0.0885956	0.0790214	0.0500342	0.0600365
PG 34:0	768.573	C40H83O10PN	0.00275575	0	0.017051	0	0.00982409	0.00592617	0.00740349	0	0.0179231	0.0968168	0.0654991	0.150106	0.066069	0.0606034	0	0	0	0	0	0	0	0.179204	0.176122	0	0	0.0104092	0.073147	0.0955103	0.0195786	0.188795	0.0255359	0	0.00382527	0.047547	0.0796713	0.107522	0.126123	0.014835	0.0542632	0.151828	0.0909141	0.0555815	0	0	0	0	0
PG 35:3	776.542	C41H79O10PN	0.00826725	0.00362906	0.017051	0.00286838	0.0032747	0.00701808	0.00601953	0	0.0179231	0	0	0	0.00358463	0.00801547	0.00497	0	0	0.00464836	0	0.00192367	0.00263655	0	0.0587072	0	0	0	0.0117414	0.0262546	0.0146839	0.00786646	0.00638397	0	0	0.00578687	0.00614033	0	0.0140136	0	0	0	0.00280272	0.00626708	0.00266356	0.00340752	0.00316085	0	0.00706312
PG 35:2	778.558	C41H81O10PN	0.022046	0.0145162	0.0306919	0.0286838	0.0130988	0.0218073	0.00798868	0	0	0	0.0130998	0	0.00261996	0.00585842	0.00497	0.0116365	0	0.0162693	0	0.00657516	0.00722211	0.0162913	0.0587072	0	0	0	0.0149997	0.0254312	0.0440518	0.00786646	0.00638397	0.00272579	0.00382527	0.0129707	0.0174934	0	0	0.014835	0	0	0.00296701	0.00663443	0	0.0102226	0.00632171	0.00667122	0.00706312
PG 35:1	780.573	C41H83O10PN	0.011023	0.00362906	0.0136408	0.0143419	0.0130988	0.0111467	0.00438094	0	0	0	0	0	0	0	0.00497	0.00387884	0	0.00464836	0	0.00269944	0.00249593	0	0	0	0	0	0	0	0	0.00786646	0.00638397	0.00545159	0	0.00394041	0.00369872	0.0238938	0.0280272	0.0296701	0.0108526	0.0379569	0.0260801	0.00992966	0.00266356	0.00340752	0.00316085	0	0
PG 36:4	788.542	C42H79O10PN	0.0385805	0.0399197	0.0375123	0.0372889	0.0425711	0.0391745	0.00216583	0.019943	0.0537694	0.0968168	0.0523993	0.100071	0.0645998	0.0337509	0.03479	0.0349096	0.0194416	0.0464836	0.0204146	0.0312079	0.0113449	0.114039	0.117414	0.0273493	0.0530379	0.0416369	0.0706955	0.04212	0.0636304	0.204528	0.0319199	0.0408869	0.0267769	0.0735484	0.0745676	0.0238938	0.0420408	0.0296701	0.016279	0	0.0223767	0.0156531	0.023972	0.0408903	0.0316085	0.0300205	0.031784
PG 36:3	790.558	C42H81O10PN	0.0936955	0.0870975	0.102306	0.0889197	0.0720433	0.0888124	0.0110689	0.019943	0.0716925	0	0.0785989	0	0.0340469	0.0384688	0.0596401	0.050425	0.0416605	0.0813464	0.0408292	0.0547802	0.0166966	0.13033	0.117414	0	0	0.0208185	0.0537126	0.0647694	0.0929983	0.24386	0.0510718	0.0708707	0.0382527	0.0994108	0.0833641	0.0358407	0.0420408	0.0445051	0.0379843	0.0379569	0.0396656	0.00351564	0.0372898	0.0545204	0.0663779	0.0333561	0.0423787
PG 36:2	792.573	C42H83O10PN	0.0716495	0.0544359	0.0852551	0.0774462	0.0720433	0.072166	0.0113341	0.00664767	0.0716925	0.0580901	0.0654991	0.100071	0.0604	0.0339924	0.02982	0.0349096	0.0111095	0.0348627	0.0102073	0.0241818	0.0125213	0.162913	0.117414	0	0.0530379	0.0104092	0.0687549	0.0700213	0.0538411	0.298926	0.0446878	0.0354353	0.0191264	0.0904033	0.117271	0.0955752	0.112109	0.0593401	0.0759685	0.113871	0.0913727	0.0235435	0.0159813	0.0238527	0.022126	0.0100068	0.0141262
PG 36:1	794.589	C42H85O10PN	0.0055115	0	0.017051	0.00573675	0.0163735	0.00893455	0.00746633	0	0.0268847	0.0193634	0	0	0.00924961	0.0129417	0	0	0	0	0	0	0	0	0	0	0	0	0	0	0.0244732	0.110131	0.0383038	0.00545159	0	0.0356718	0.0443344	0.0955752	0.0280272	0.0445051	0.0325579	0.113871	0.0629072	0.0391816	0	0.00340752	0	0	0
PG 37:2	806.589	C43H85O10PN	0.00275575	0.00362906	0.0102306	0.0114735	0.0163735	0.00889248	0.00569607	0	0	0	0	0	0	0	0	0	0	0	0	0	0	0	0	0	0	0	0	0	0.0146839	0.00786646	0	0	0	0.00451008	0.00662939	0	0	0	0	0	0	0	0	0	0	0	0
PG 37:1	808.604	C43H87O10PN	0	0.00362906	0.00682041	0.00286838	0	0.00266357	0.00284792	0	0.0268847	0.0193634	0.0261996	0	0.0144895	0.01355	0.00497	0	0	0.00464836	0	0.00192367	0.00263655	0.0162913	0.117414	0	0	0	0.0267411	0.0511764	0.0244732	0.0157329	0	0	0	0.00804123	0.0114363	0	0	0	0	0	0	0	0	0	0	0	0
PG 38:2	820.604	C44H87O10PN	0	0	0	0	0.0032747	0.000654939	0.00146449	0	0	0	0.0130998	0	0.00261996	0.00585842	0	0	0	0	0	0	0	0	0	0	0	0	0	0	0.00489465	0	0	0	0	0.000978929	0.00218895	0	0	0	0	0	0	0	0	0	0	0	0
Total PG			1.07199	0.910895	1.64031	1.61776	1.39502	1.3272	0.326155	0.186135	1.06643	0.813261	1.02179	1.7012	0.957762	0.544265	0.497	0.624494	0.30551	0.920376	0.403189	0.550114	0.238152	5.2295	3.99209	0.164096	1.43202	0.218594	2.20726	2.29401	1.58097	5.38853	0.957596	0.624207	0.386353	1.78753	2.06248	2.5208	3.36327	1.98789	1.24263	2.92268	2.40745	0.825338	0.527384	0.872326	0.600562	0.390266	0.494418
PI 28:1	770.48	C37H73O13PN	0	0	0	0	0	0	0	0	0	0	0	0	0	0	0	0	0	0	0	0	0	0	0	0	0	0	0	0	0	0	0	0	0	0	0	0	0	0	0	0	0	0	0	0	0	0	0
PI 28:0	772.495	C37H75O13PN	0	0	0	0	0	0	0	0	0	0	0	0	0	0	0	0	0	0	0	0	0	0	0	0	0	0	0	0	0	0	0	0	0	0	0	0	0	0	0	0	0	0	0	0	0	0	0
PI 30:2	796.495	C39H75O13PN	0	0	0	0	0	0	0	0	0	0	0	0	0	0	0	0	0	0	0	0	0	0	0	0	0	0	0	0	0	0	0	0	0	0	0	0	0	0	0	0	0	0	0	0	0	0	0
PI 30:1	798.511	C39H77O13PN	0	0	0	0	0	0	0	0	0	0	0	0	0	0	0	0	0	0	0	0	0	0	0	0	0	0	0	0	0	0	0	0	0	0	0	0	0	0	0	0	0	0	0	0	0	0	0
PI 30:0	800.527	C39H79O13PN	0	0	0	0	0	0	0	0	0	0	0	0	0	0	0	0	0	0	0	0	0	0	0	0	0	0	0	0	0	0	0	0	0	0	0	0	0	0	0	0	0	0	0	0	0	0	0
PI 31:2	810.511	C40H77O13PN	0	0	0	0	0	0	0	0	0	0	0	0	0	0	0	0	0	0	0	0	0	0	0	0	0	0	0	0	0	0	0	0	0	0	0	0	0	0	0	0	0	0	0	0	0	0	0
PI 31:1	812.527	C40H79O13PN	0	0	0	0	0	0	0	0	0	0	0	0	0	0	0	0	0	0	0	0	0	0	0	0	0	0	0	0	0	0	0	0	0	0	0	0	0	0	0	0	0	0	0	0	0	0	0
PI 31:0	814.542	C40H81O13PN	0	0	0	0	0	0	0	0	0	0	0	0	0	0	0	0	0	0	0	0	0	0	0	0	0	0	0	0	0	0	0	0	0	0	0	0	0	0	0	0	0	0	0	0	0	0	0
PI 32:2	824.527	C41H79O13PN	0	0	0	0	0	0	0	0	0	0	0	0	0	0	0	0	0	0	0	0	0	0	0	0	0	0	0	0	0	0	0	0	0	0	0	0	0	0	0	0	0	0	0	0	0	0	0
PI 32:1	826.542	C41H81O13PN	0	0	0	0	0	0	0	0	0	0	0	0	0	0	0	0	0	0	0	0	0	0	0	0	0	0	0	0	0	0	0	0	0	0	0	0	0	0	0	0	0	0	0	0	0	0	0
PI 32:0	828.558	C41H83O13PN	0	0	0	0	0	0	0	0	0	0	0	0	0	0	0	0	0	0	0	0	0	0	0	0	0	0	0	0	0	0	0	0	0	0	0	0	0	0	0	0	0	0	0	0	0	0	0
PI 33:2	838.542	C42H81O13PN	0	0	0	0	0	0	0	0	0	0	0	0	0	0	0	0	0	0	0	0	0	0	0	0	0	0	0	0	0	0	0	0	0	0	0	0	0	0	0	0	0	0	0	0	0	0	0
PI 33:1	840.558	C42H83O13PN	0.0468478	0.0362906	0.0647939	0.0430257	0.0261976	0.0434311	0.0142845	0.019943	0.00896157	0	0.0130998	0	0.00840088	0.00861343	0.02982	0.0116365	0.0277736	0.0278902	0.0306219	0.0255485	0.00787342	0	0	0	0	0	0	0	0.00978929	0.0865311	0.00638397	0.0245322	0.0114758	0.0277425	0.0335765	0.0238938	0.0280272	0.014835	0.0217053	0	0.0176923	0.0109836	0.0346263	0.0272602	0.0316085	0.0200137	0.031784
PI 33:0	842.573	C42H85O13PN	0.00826725	0.0108872	0.00341021	0.00286838	0.00982409	0.00705142	0.00369579	0.019943	0.0179231	0	0	0.0500353	0.0175803	0.0204766	0	0	0	0.00697255	0	0.00139451	0.00311822	0	0	0	0	0	0	0	0	0.0314659	0.0127679	0.00817738	0.00382527	0.0112473	0.012269	0.0119469	0.0140136	0.0296701	0	0.0379569	0.0187175	0.01507	0.00799067	0.0102226	0.00632171	0.00333561	0.00706312
PI 34:3	850.542	C43H81O13PN	0.176368	0.108872	0.132998	0.14055	0.0916915	0.130096	0.0323427	0.099715	0.0716925	0	0.144098	0.0500353	0.0731082	0.0539135	0.19383	0.190063	0.186083	0.206852	0.260286	0.207423	0.0305629	0.0488738	0.0587072	0.0546986	0.106076	0.0728647	0.068244	0.022925	0.132155	0.291059	0.0893756	0.141741	0.0688549	0.144637	0.0871785	0.131416	0.112109	0.133515	0.135658	0.0759138	0.117722	0.0251897	0.221075	0.248749	0.218099	0.176787	0.222488
PI 34:2	852.558	C43H83O13PN	0.606265	0.315728	0.388763	0.404441	0.222679	0.387576	0.141831	0.272554	0.215078	0.0968168	0.248897	0.250176	0.216704	0.0700921	0.43736	0.422794	0.433269	0.499699	0.535884	0.465801	0.0494406	0.114039	0.176122	0.0273493	0.0530379	0.104092	0.094928	0.0577998	0.244732	0.770914	0.121295	0.264402	0.156836	0.311636	0.26355	0.274779	0.238231	0.311536	0.26589	0.113871	0.240861	0.0756724	0.404861	0.463423	0.436198	0.333561	0.434382
PI 34:1	854.573	C43H85O13PN	0.250773	0.108872	0.119357	0.149156	0.0491205	0.135456	0.0740025	0.0332383	0.0448078	0	0.0523993	0.0500353	0.0360962	0.0214889	0.12425	0.124123	0.1472	0.158044	0.199043	0.150532	0.0308585	0.0488738	0	0	0	0.0104092	0.0118566	0.0211785	0.0783143	0.464121	0.0574557	0.0899512	0.0573791	0.149444	0.176464	0.0955752	0.0980953	0.103845	0.0651159	0.0759138	0.0877091	0.0164294	0.141169	0.156746	0.14856	0.10674	0.155389
PI 35:2	866.573	C44H85O13PN	0.281087	0.268551	0.49107	0.516308	0.235778	0.358559	0.133812	0.0265907	0.0358463	0	0.0392995	0.0500353	0.0303543	0.0189279	0.0646101	0.0465461	0.0555473	0.0534562	0.0561402	0.05526	0.00647044	0	0	0	0	0.0208185	0.00416369	0.0093103	0.0293679	0.0943976	0.00638397	0.0381611	0.0153011	0.0367223	0.0345032	0.0358407	0.0420408	0.0445051	0.0271316	0	0.0299037	0.0180116	0.0452805	0.0579279	0.044252	0.0366917	0.0353156
PI 35:1	868.589	C44H87O13PN	0.0275575	0.0145162	0.0306919	0.0344205	0.00654939	0.0227471	0.0117542	0	0	0	0.0130998	0	0.00261996	0.00585842	0.01491	0.0116365	0.0166642	0.0162693	0.0204146	0.0159789	0.00317129	0.0325826	0	0	0	0	0.00651651	0.0145714	0.00489465	0.0235994	0.00638397	0.00817738	0.00382527	0.00937613	0.00811768	0	0.0140136	0.014835	0.00542632	0	0.00685499	0.00726206	0.0186449	0.0170376	0.0158043	0.0133424	0.0176578
PI 35:0	870.605	C44H89O13PN	0.0055115	0.00725812	0	0.022947	0.0163735	0.010418	0.00915201	0.0332383	0.00896157	0.0193634	0.0916988	0	0.0306524	0.0363003	0.02982	0.00387884	0.0111095	0.00232418	0.015311	0.0124887	0.0110418	0.0488738	0.176122	0.0273493	0.212152	0.0624554	0.10539	0.082959	0	0	0	0.00545159	0	0.00109032	0.00243803	0	0	0.0296701	0	0	0.00593401	0.0132689	0	0	0	0	0
PI 36:4	876.558	C45H83O13PN	0.344469	0.195969	0.16028	0.146287	0.10479	0.190359	0.0921282	0.378917	0.340539	0.193634	0.379895	0.350247	0.328646	0.0774436	0.601371	0.480977	0.461043	0.429974	0.592024	0.513077	0.0785375	0.114039	0.117414	0.0820478	0.0530379	0.176957	0.108699	0.0462927	0.239838	0.558519	0.127679	0.321644	0.164487	0.282433	0.171344	0.406195	0.378368	0.296701	0.434106	0.189784	0.341031	0.0989242	0.47145	0.473646	0.401428	0.426958	0.392003
PI 36:3	878.573	C45H85O13PN	0.424386	0.228631	0.235304	0.215128	0.130988	0.246887	0.10772	0.186135	0.179231	0.0968168	0.275096	0.250176	0.197491	0.0696348	0.52185	0.434431	0.430492	0.41138	0.454225	0.450476	0.0427016	0.0814564	0.0587072	0.0546986	0	0.104092	0.0597909	0.0388396	0.161523	0.605718	0.0893756	0.288934	0.141535	0.257417	0.208068	0.143363	0.168163	0.192855	0.233332	0.113871	0.170317	0.0458154	0.338272	0.37142	0.33189	0.290198	0.310777
PI 36:2	880.589	C45H87O13PN	0.471233	0.221373	0.262586	0.252417	0.130988	0.267719	0.125022	0.152896	0.143385	0.11618	0.183398	0.100071	0.139186	0.032479	0.37275	0.294792	0.297178	0.278902	0.352152	0.319155	0.0407987	0.146622	0.234829	0.0546986	0.212152	0.156139	0.160888	0.0699955	0.112577	0.51132	0.0893756	0.190806	0.103282	0.201472	0.177643	0.131416	0.182177	0.17802	0.16279	0.151828	0.161246	0.020618	0.237057	0.241934	0.218099	0.183459	0.197767
PI 36:1	882.605	C45H89O13PN	0.0799168	0.0435487	0.0545633	0.0516308	0.0294723	0.0518264	0.0184718	0.0265907	0.0268847	0.0774534	0.0261996	0.150106	0.0614469	0.0542414	0.0546701	0.0232731	0.0416605	0.0418353	0.0459329	0.0414744	0.0114614	0.0325826	0	0	0	0.0104092	0.00859836	0.0141449	0.00978929	0.0943976	0.0191519	0.0299837	0.00765055	0.0321946	0.0358769	0.0119469	0	0.0296701	0.0217053	0	0.0126645	0.013155	0.0399534	0.0374827	0.0379302	0.0300205	0.0211894
PI 38:2	908.62	C47H91O13PN	0.0523593	0.0362906	0.0443327	0.0344205	0.0130988	0.0361004	0.0146974	0.0132953	0.00896157	0	0.0130998	0	0.00707135	0.00668321	0.03479	0.0271519	0.0277736	0.025566	0.0357256	0.0302014	0.00469714	0	0	0	0	0.0104092	0.00208185	0.00465515	0.0146839	0.0550653	0.00638397	0.0272579	0.0191264	0.0245035	0.0186766	0	0	0	0.0108526	0	0.00217053	0.00485345	0.0319627	0.0374827	0.0379302	0.0233493	0.0282525
PI 38:1	910.636	C47H93O13PN	0.0248018	0.0145162	0.00682041	0.0114735	0.0032747	0.0121773	0.00826583	0	0	0	0	0	0	0	0.01491	0.00775769	0.0138868	0.0139451	0.0204146	0.0141828	0.00449418	0	0	0	0	0	0	0	0.00978929	0.00786646	0.00638397	0.00272579	0.00382527	0.00611816	0.00288833	0	0	0	0.0108526	0	0.00217053	0.00485345	0.0106542	0.0170376	0.00632171	0.0100068	0.0105947
PI 38:0	912.651	C47H95O13PN	0.00826725	0.0254034	0.0136408	0.0143419	0.00654939	0.0136406	0.00738265	0.0332383	0.0268847	0.0193634	0.0261996	0.100071	0.0411513	0.0333013	0.00497	0.00387884	0.00277736	0.00464836	0.00510365	0.00427565	0.000962932	0.0325826	0.117414	0.0273493	0.106076	0.0208185	0.0608481	0.0468208	0	0	0	0	0	0	0	0	0	0	0	0	0	0	0	0	0	0	0
Total PI			2.80811	1.63671	2.00861	2.03942	1.07738	1.91404	0.632643	1.2963	1.12916	0.619628	1.50648	1.40099	1.19051	0.34821	2.49991	2.08294	2.15246	2.17776	2.62328	2.30727	0.238766	0.700525	0.939315	0.328191	0.74253	0.749465	0.692005	0.223299	1.04745	3.59497	0.638397	1.44195	0.757404	1.49604	1.21355	1.26637	1.27524	1.37966	1.39457	0.759138	1.21499	0.261455	2.003	2.16037	1.93444	1.65446	1.86466
PS 30:2	704.448	C36H67O10PN	0	0	0	0	0	0	0	0	0	0	0	0	0	0	0	0	0	0	0	0	0	0	0	0	0	0	0	0	0	0	0	0	0	0	0	0	0	0	0	0	0	0	0	0	0	0	0
PS 30:1	706.464	C36H69O10PN	0	0	0	0	0	0	0	0	0	0	0	0	0	0	0	0	0	0	0	0	0	0	0	0	0	0	0	0	0	0	0	0	0	0	0	0	0	0	0	0	0	0	0	0	0	0	0
PS 30:0	708.48	C36H71O10PN	0	0	0	0	0	0	0	0	0	0	0	0	0	0	0	0	0	0	0	0	0	0	0	0	0	0	0	0	0	0	0	0	0	0	0	0	0	0	0	0	0	0	0	0	0	0	0
PS 32:2	732.48	C38H71O10PN	0.0055115	0.0108872	0.00682041	0.0143419	0.0130988	0.010132	0.00385392	0.00664767	0.00896157	0.0193634	0	0.0500353	0.0170016	0.0197339	0.00994001	0.0116365	0	0.00929673	0.015311	0.00923685	0.00566725	0	0	0.0273493	0.0530379	0	0.0160774	0.0238148	0.0195786	0.330392	0.00638397	0.00272579	0.00382527	0.072581	0.144278	0	0.0140136	0.014835	0.0108526	0.0379569	0.0155316	0.0138637	0.00799067	0.0238527	0.00632171	0.00667122	0.00706312
PS 32:1	734.495	C38H73O10PN	0.00826725	0.00725812	0.0204612	0.0258154	0.0130988	0.0149802	0.00799495	0.0332383	0.00896157	0	0	0	0.00843998	0.0143956	0.00994001	0.0155154	0.0111095	0.0185935	0.015311	0.0140939	0.00353233	0	0.0587072	0	0	0.0104092	0.0138233	0.0254925	0.0244732	0.0550653	0	0.013629	0.00765055	0.0201636	0.0214624	0.0358407	0.0280272	0	0.0108526	0	0.0149441	0.0163648	0.0159813	0.0102226	0.00632171	0.0100068	0
PS 32:0	736.511	C38H75O10PN	0	0.00725812	0.0102306	0.00860513	0.0163735	0.00849347	0.00589046	0.0265907	0.0358463	0.0580901	0.0261996	0.0500353	0.0393524	0.0142599	0	0.0426673	0	0.00697255	0.00510365	0.0109487	0.0179985	0.13033	0.0587072	0	0.0530379	0	0.0484151	0.0536783	0.0195786	0.0550653	0.0191519	0.00545159	0	0.0198495	0.0214593	0	0	0.014835	0	0	0.00296701	0.00663443	0	0	0	0	0
PS 33:2	746.495	C39H73O10PN	0	0	0.00341021	0.00286838	0.00982409	0.00322053	0.00401593	0.0132953	0.0358463	0.0193634	0.0261996	0	0.0189409	0.0135027	0.00497	0.00775769	0.00277736	0.00232418	0.00510365	0.00458658	0.00217152	0	0	0.0273493	0	0.0208185	0.00963355	0.0133918	0.0146839	0.0157329	0	0	0.00382527	0.00684843	0.00779857	0.0238938	0	0.014835	0.0108526	0.0379569	0.0175077	0.0142908	0.00266356	0.00340752	0	0.00333561	0
PS 33:1	748.511	C39H75O10PN	0.00275575	0.00362906	0.00682041	0.00286838	0.00982409	0.00517954	0.00307752	0.00664767	0.0179231	0	0	0	0.00491416	0.00782121	0	0	0.00555473	0.00464836	0	0.00204062	0.00281255	0.0162913	0.0587072	0	0	0	0.0149997	0.0254312	0.0342625	0.0786646	0	0.00545159	0	0.0236758	0.0338713	0.0238938	0.0280272	0.014835	0	0.0379569	0.0209426	0.0143552	0.00532712	0.0204451	0.00316085	0.00333561	0.00353156
PS 33:0	750.526	C39H77O10PN	0	0	0	0.00286838	0.0032747	0.00122861	0.00168847	0	0	0.0193634	0	0	0.00387267	0.00865956	0	0	0	0	0	0	0	0	0	0	0	0	0	0	0	0.0471988	0.00638397	0	0	0.0107166	0.0205807	0	0	0	0	0	0	0	0	0	0	0	0
PS 34:4	756.48	C40H71O10PN	0.00275575	0.00362906	0.00341021	0.00573675	0.00654939	0.00441623	0.00163425	0.11301	0.17027	0	0.0785989	0.0500353	0.0823829	0.0642452	0.00994001	0.0193942	0.0138868	0.00929673	0	0.0105036	0.00711669	0.0162913	0.117414	0.0273493	0.106076	0.0104092	0.055508	0.0518514	0.0636304	0.0943976	0.0574557	0.0190806	0.0306022	0.0530333	0.0295753	0.0358407	0.0280272	0.014835	0.0108526	0.0379569	0.0255025	0.0122145	0	0.0170376	0.022126	0.0166781	0.0141262
PS 34:3	758.495	C40H73O10PN	0.0055115	0.0362906	0.017051	0.022947	0	0.01636	0.0143739	0.365622	0.358463	0.0193634	0.130998	0.250176	0.224925	0.149452	0	0.0620615	0.0388831	0.0209176	0.0255183	0.0294761	0.0229568	0.0325826	0.0587072	0.0273493	0.0530379	0	0.0343354	0.0233161	0.117472	0.141596	0.0574557	0.0354353	0.0497286	0.0803375	0.0463904	0.0477876	0.0700681	0.0296701	0	0	0.0295051	0.0304989	0.0266356	0.0204451	0.022126	0.0266849	0.0247209
PS 34:2	760.511	C40H75O10PN	0.0964513	0	0.0716143	0	0	0.0336131	0.0468568	0.159544	0.0806541	0.17427	0	0.200141	0.122922	0.08191	0.0894601	0.0853346	0.0722115	0.0790222	0.0918658	0.0835788	0.00800507	0.0977477	0	0	0.106076	0.0312277	0.0470102	0.0517978	0.0293679	0.157329	0.0574557	0.0572417	0.0153011	0.0633391	0.0556049	0	0.0840817	0.133515	0	0.151828	0.0738849	0.0718554	0	0.146523	0.0505737	0.060041	0.056505
PS 34:1	762.526	C40H77O10PN	0.0688938	0.0725812	0.0886653	0.0573675	0.0392964	0.0653609	0.0183777	0.119658	0.0448078	0.0774534	0.0523993	0.0500353	0.0688708	0.0310569	0.0546701	0.0930923	0.0555473	0.0441595	0.0714512	0.063784	0.0190643	0.0488738	0.0587072	0.0546986	0	0	0.0324559	0.0298336	0.0587358	0.110131	0	0.0245322	0.0267769	0.0440351	0.0424323	0.131416	0.0840817	0.0741752	0.0922475	0.0379569	0.0839754	0.033663	0.0825703	0.0817805	0.0410911	0.0400273	0.0282525
PS 34:0	764.542	C40H79O10PN	0	0	0	0	0	0	0	0	0	0	0	0	0	0	0	0	0	0.00464836	0	0.000929673	0.00207881	0	0	0	0	0	0	0	0.0195786	0	0.00638397	0	0	0.00519251	0.0085039	0	0.0140136	0	0	0	0.00280272	0.00626708	0	0.00681504	0	0	0
PS 35:2	774.526	C41H77O10PN	0.022046	0.0290325	0.0204612	0.0258154	0.0261976	0.0247105	0.00343757	0.039886	0.0806541	0.0387267	0.0261996	0.0500353	0.0471004	0.0205759	0.03976	0.0465461	0.0277736	0.0325385	0.0306219	0.0354481	0.00762256	0.0162913	0.0587072	0.0273493	0	0.0416369	0.0287969	0.0226232	0.0391572	0.0786646	0.0191519	0.00817738	0	0.0290302	0.0313899	0.0836283	0.0560545	0.0741752	0.0488369	0	0.052539	0.0324849	0.0213085	0.0204451	0.0252868	0.0233493	0.0211894
PS 35:1	776.542	C41H79O10PN	0.0248018	0.0217744	0.0136408	0.0114735	0.00654939	0.015648	0.00750939	0.0531814	0	0	0	0.0500353	0.0206433	0.0282889	0.02485	0.0271519	0.0222189	0.00697255	0.0102073	0.0182801	0.0090887	0.0162913	0	0	0	0	0.00325826	0.00728568	0.0146839	0.204528	0.0127679	0.00545159	0.0153011	0.0505465	0.0861677	0.0238938	0.0420408	0.0445051	0.0108526	0.0379569	0.0318499	0.0141906	0.0106542	0.00681504	0.0126434	0.0133424	0.0105947
PS 35:0	778.558	C41H81O10PN	0	0	0	0	0	0	0	0	0.00896157	0	0	0	0.00179231	0.00400773	0	0	0	0.00232418	0	0.000464836	0.00103941	0	0.0587072	0	0	0	0.0117414	0.0262546	0.0244732	0.0157329	0	0	0	0.00804123	0.0114363	0	0	0	0.00542632	0	0.00108526	0.00242673	0	0.0136301	0	0	0
PS 36:5	782.495	C42H73O10PN	0.0413363	0.0399197	0.0409225	0.0401573	0.0392964	0.0403264	0.000810885	0.0664767	0.161308	0.17427	0	0.200141	0.120439	0.0841695	0.11431	0.170669	0.163865	0.113885	0.193939	0.151334	0.0357744	0.146622	0.117414	0	0	0.0520462	0.0632164	0.067103	0.083209	0.0707982	0	0	0	0.0308014	0.0424042	0	0.0980953	0.11868	0.0759685	0.113871	0.0813229	0.0484209	0.101215	0.109041	0.0948256	0.143431	0.134199
PS 36:4	784.511	C42H75O10PN	0.088184	0.0834684	0.0375123	0.0372889	0.0622192	0.0617346	0.0242718	0.126306	0	0.271087	0.130998	0.200141	0.145706	0.100631	0	0	0.108317	0.0952915	0	0.0407217	0.0559504	0	0.117414	0.246144	0.159114	0	0.104534	0.106128	0	0.157329	0	0.0899512	0.084156	0.0662873	0.0669999	0	0	0	0.16279	0	0.0325579	0.0728018	0.111869	0.115856	0.180169	0.110075	0.0847575
PS 36:3	786.526	C42H77O10PN	0.148811	0	0.150049	0	0.10479	0.08073	0.0759172	0.226021	0.376386	0	0	0.350247	0.190531	0.182972	0	0	0	0	0	0	0	0.211787	0.117414	0	0	0.145729	0.0949861	0.0932269	0.195786	0.212395	0	0	0	0.0816361	0.111939	0	0.224218	0	0	0.189784	0.0828004	0.114031	0.111869	0.0647429	0	0	0
PS 36:2	788.542	C42H79O10PN	0.256285	0.293954	0.143229	0.174971	0.127713	0.19923	0.0725727	0.332383	0.591463	0.677718	0.157198	0.650459	0.481844	0.227237	0.26838	0.209458	0.227744	0.190583	0.234768	0.226187	0.0291713	0.244369	0.176122	0.164096	0.212152	0.124911	0.18433	0.0457881	0	0.283193	0.210671	0.13629	0.110933	0.148217	0.106794	0.382301	0.294286	0.385711	0.244185	0.379569	0.33721	0.0645678	0.138505	0.204451	0.22126	0.223486	0.18011
PS 36:1	790.558	C42H81O10PN	0.0606265	0.0326616	0.0341021	0.0258154	0.0425711	0.0391553	0.0134009	0.059829	0.0448078	0	0.0523993	0.100071	0.0514213	0.0357991	0.0695801	0.0349096	0.0194416	0.0418353	0.0510365	0.0433606	0.0186564	0.228078	0.0587072	0.0273493	0	0.0104092	0.0649087	0.0938838	0.0489465	0.173062	0.0255359	0.0163548	0.0191264	0.0566051	0.0663531	0.0597345	0	0.014835	0.016279	0	0.0181697	0.0245082	0.0186449	0.00340752	0.0252868	0.0166781	0.00706312
PS 36:0	792.573	C42H83O10PN	0.00275575	0.00725812	0.00341021	0	0.0130988	0.00530457	0.00506926	0.0332383	0.0358463	0.0580901	0	0.100071	0.0454491	0.0369129	0	0	0.00277736	0	0	0.000555473	0.00124208	0.0651651	0	0	0	0	0.013033	0.0291427	0.00978929	0.110131	0	0	0	0.023984	0.0483436	0.0238938	0	0.0296701	0.00542632	0	0.011798	0.0140063	0	0.00340752	0	0	0
PS 38:3	814.558	C44H81O10PN	0.00826725	0.0145162	0.0102306	0.00860513	0	0.00832385	0.00527613	0.0664767	0.0537694	0	0.0130998	0	0.0266692	0.0313276	0.02485	0.0232731	0.0138868	0.00697255	0.0204146	0.0178794	0.00739947	0.0325826	0.0587072	0.0273493	0	0.0104092	0.0258096	0.0225488	0.0244732	0.173062	0.00638397	0.013629	0.00765055	0.0450398	0.0719229	0.0358407	0.0280272	0	0.0271316	0	0.0181999	0.016956	0.0133178	0.0204451	0.0158043	0.0233493	0.00706312
PS 38:2	816.573	C44H83O10PN	0	0	0	0.00286838	0.00982409	0.00253849	0.00425795	0	0.00896157	0	0	0	0.00179231	0.00400773	0.00497	0.00387884	0.00277736	0	0.00510365	0.00334597	0.00209343	0	0	0	0	0	0	0	0.00489465	0.13373	0	0	0	0.0277249	0.0592965	0.0119469	0	0	0.00542632	0	0.00347464	0.00528696	0.00266356	0.0170376	0.00316085	0.00333561	0.00353156
PS 38:1	818.589	C44H85O10PN	0.011023	0.00725812	0.0102306	0	0.0032747	0.00635729	0.00467709	0	0	0	0	0	0	0	0.00497	0	0.00277736	0	0.00510365	0.0025702	0.00252152	0.0162913	0	0	0	0	0.00325826	0.00728568	0.00489465	0.165196	0	0.00272579	0	0.0345632	0.0730547	0	0	0.014835	0.00542632	0	0.00405227	0.00646952	0	0	0	0	0
Total PS			0.854283	0.671376	0.692272	0.470414	0.546874	0.647044	0.147324	1.84805	2.12389	1.60716	0.694291	2.35166	1.72501	0.640938	0.730591	0.853346	0.791549	0.690282	0.780859	0.769325	0.0621179	1.31959	1.17414	0.656383	0.74253	0.458006	0.870131	0.362718	0.851668	2.86339	0.485182	0.436127	0.374877	1.00225	1.05688	0.919911	1.09306	0.993947	0.743406	1.06279	0.962624	0.139562	0.671217	0.909808	0.730157	0.723828	0.582708
PA 32:2	662.474	C35H69O8PN	0.00275575	0.00362906	0.00682041	0.00573675	0.00654939	0.00509827	0.00181143	0.0531814	0.00896157	0.0193634	0.0130998	0.100071	0.0389353	0.0383713	0.00994001	0.00387884	0.00555473	0.00232418	0.0102073	0.00638101	0.00356049	0.0651651	0.117414	0.0273493	0.106076	0.0312277	0.0694464	0.0415145	0.00978929	0.102264	0.00638397	0.00545159	0.00382527	0.0255428	0.0429438	0.0119469	0.0560545	0.0445051	0.0271316	0.0379569	0.035519	0.0168404	0.00266356	0.0170376	0.00948256	0.00333561	0.00706312
PA 32:1	664.49	C35H71O8PN	0.0137788	0.00725812	0.0102306	0.0143419	0.00982409	0.0110867	0.00295078	0.019943	0.0358463	0.0387267	0.0654991	0.100071	0.0520171	0.0314554	0.01491	0.0116365	0.00555473	0.00697255	0.015311	0.010877	0.00447419	0.0651651	0.176122	0	0.0530379	0.0624554	0.071356	0.0642662	0.00489465	0.0786646	0	0.00817738	0.00382527	0.0191124	0.0334184	0.0597345	0.0700681	0.0890102	0.0705422	0.151828	0.0882365	0.0370809	0.0106542	0.0204451	0.0189651	0.00333561	0.00706312
PA 34:3	688.49	C37H71O8PN	0.011023	0.00362906	0.00682041	0.0114735	0.00654939	0.00789908	0.00330733	0.039886	0.0268847	0.0193634	0.0654991	0.0500353	0.0403337	0.0183593	0.02485	0.00775769	0.0111095	0.00929673	0.015311	0.013665	0.00686154	0.0977477	0.117414	0.0273493	0.159114	0.0728647	0.0948979	0.0492114	0.00489465	0.0943976	0.0127679	0.00817738	0.00382527	0.0248126	0.0390547	0.0477876	0.0560545	0.0445051	0.016279	0.0759138	0.048108	0.0215782	0.0106542	0.0272602	0.0126434	0.0100068	0.0141262
PA 34:2	690.505	C37H73O8PN	0.0248018	0.0145162	0.017051	0.0200786	0.0130988	0.0179093	0.00467981	0.0265907	0.0537694	0.0580901	0.0654991	0.0500353	0.0507969	0.0147029	0.0497	0.0232731	0.0166642	0.0209176	0.0306219	0.0282354	0.013024	0.293243	0.293536	0.0820478	0.212152	0.104092	0.197014	0.100818	0.0244732	0.157329	0.0191519	0.0190806	0.0191264	0.0478323	0.0612546	0.0716814	0.0980953	0.133515	0.0922475	0.0759138	0.0942907	0.0245261	0.0213085	0.0442978	0.0316085	0.0233493	0.0211894
PA 34:1	692.521	C37H75O8PN	0.0248018	0.0145162	0.0272816	0.022947	0.0130988	0.0205291	0.00634553	0.0465337	0.0268847	0.0580901	0.0654991	0.200141	0.0794298	0.0690359	0.03976	0.0155154	0.0194416	0.0139451	0.0255183	0.0228361	0.0104616	0.179204	0.293536	0.0273493	0.159114	0.0728647	0.146414	0.103038	0.0244732	0.165196	0.00638397	0.013629	0.00765055	0.0434665	0.0684232	0.0477876	0.0560545	0.0741752	0.0596896	0.0759138	0.0627241	0.0120612	0.0213085	0.0340752	0.0252868	0.0166781	0.0211894
PA 36:4	714.505	C39H73O8PN	0.00826725	0.00362906	0.00341021	0.0114735	0	0.00535601	0.00450984	0.059829	0.0537694	0.11618	0.0916988	0.300212	0.124338	0.101495	0.03479	0.0155154	0.0194416	0.0139451	0.0306219	0.0228628	0.00932306	0.195495	0.234829	0.109397	0.212152	0.156139	0.181602	0.0495513	0.0293679	0.0550653	0.0191519	0.0218064	0.0191264	0.0289036	0.0152127	0.0597345	0.0840817	0.0741752	0.0922475	0.151828	0.0924133	0.0353554	0.023972	0.0340752	0.0284477	0.0233493	0.0247209
PA 36:3	716.521	C39H75O8PN	0.022046	0.0181453	0.0272816	0.0286838	0.0163735	0.022506	0.00542694	0.11301	0.1165	0.154907	0.0916988	0.550388	0.205301	0.194251	0.0646101	0.0426673	0.0277736	0.0278902	0.0459329	0.0417748	0.0152344	0.276952	0.352243	0.109397	0.265189	0.197775	0.240311	0.0914303	0.0391572	0.13373	0.0319199	0.0299837	0.0344275	0.0538436	0.0447896	0.107522	0.126123	0.133515	0.151937	0.189784	0.141776	0.0312036	0.0372898	0.0613354	0.0600562	0.0433629	0.0423787
PA 36:2	718.537	C39H77O8PN	0.044092	0.0326616	0.0545633	0.0573675	0.0360217	0.0449412	0.0109324	0.11301	0.1165	0.154907	0.144098	0.500353	0.205774	0.165637	0.0646101	0.0465461	0.0361057	0.0325385	0.0561402	0.0471881	0.0134304	0.276952	0.293536	0.136746	0.318227	0.166548	0.238402	0.0812324	0.0538411	0.125863	0.0319199	0.0272579	0.0229516	0.0523668	0.0427718	0.0716814	0.126123	0.11868	0.124805	0.151828	0.118623	0.029157	0.0426169	0.0511128	0.044252	0.0400273	0.0459103
PA 36:1	720.552	C39H79O8PN	0.0055115	0.00725812	0.0102306	0.00860513	0.00654939	0.00763095	0.00183767	0.019943	0.0179231	0.0193634	0.0261996	0.0500353	0.0266929	0.0134285	0.00994001	0.00775769	0.00833209	0.00464836	0.00510365	0.00715636	0.00223586	0.0651651	0.0587072	0.0273493	0.0530379	0.0208185	0.0450156	0.0197194	0.00489465	0.0157329	0	0.00272579	0.00382527	0.00543573	0.00603758	0.0119469	0.0280272	0.014835	0.016279	0	0.0142176	0.0100329	0.00799067	0.0102226	0.00948256	0.0100068	0.00706312
Total PA			0.157078	0.105243	0.16369	0.180708	0.108065	0.142957	0.0342571	0.491928	0.45704	0.638991	0.628792	1.90134	0.823618	0.607851	0.31311	0.174548	0.149978	0.132478	0.234768	0.200976	0.0736668	1.51509	1.93734	0.546986	1.5381	0.884785	1.28446	0.558431	0.195786	0.928243	0.127679	0.13629	0.118584	0.301316	0.351763	0.489823	0.700681	0.726917	0.651159	0.910965	0.695909	0.151416	0.178458	0.299862	0.240225	0.173452	0.190704
Total Polar lipids			100	100	100	100	100	100	1.2307e-14	100	100	100	100	100	100	0	100	100	100	100	100	100	7.10543e-15	100	100	100	100	100	100	0	100	100	100	100	100	100	7.10543e-15	100	100	100	100	100	100	7.10543e-15	100	100	100	100	100
			200	200	200	200	200	200	22.2355	200	200	200	200	200	200	69.1741	200	200	200	200	200	200	26.629	200	200	200	200	200	200	91.6679	200	200	200	200	200	200	50.1333	200	200	200	200	200	200	82.5661	200	200	200	200	200
[truncated: 29 more columns]

## Sheet: nmol-per-sample-sent
nmol per sample sent								nmol per sample sent							nmol per sample sent							nmol per sample sent							nmol per sample sent							nmol per sample sent							nmol per sample sent
Sample no.								5_UT5							10_UT5_N							15_DHA4_5							20_DHA4_5N							25_LA4_5							30_LA4_5N
Compound Name	Masses	Formula	1_UT1	2_UT2	3_UT3	4_UT4	5_UT5	ave	stdev	6_UT1_N	7_UT2_N	8_UT3_N	9_UT4_N	10_UT5_N	ave	stdev	11_DHA4_1	12_DHA4_2	13_DHA4_3	14_DHA4_4	15_DHA4_5	ave	stdev	16_DHA4_1N	17_DHA4_2N	18_DHA4_3N	19_DHA4_4N	20_DHA4_5N	ave	stdev	21_LA4_1	22_LA4_2	23_LA4_3	24_LA4_4	25_LA4_5	ave	stdev	26_LA4_1N	27_LA4_2N	28_LA4_3N	29_LA4_4N	30_LA4_5N	ave	stdev	31_At40_1	32_At40_2	33_At40_3	34_At40_4	35_At40_5
LysoPC 14:1	466.292	C22H45O7PN	0	0	0	0	0	0	0	0	0	0	0	0	0	0	0	0	0	0	0	0	0	0	0	0	0	0	0	0	0	0	0	0	0	0	0	0	0	0	0	0	0	0	0	0	0	0	0
LysoPC 14:0	468.308	C22H47O7PN	0	0	0	0	0	0	0	0	0	0	0	0	0	0	0	0	0	0	0	0	0	0	0	0	0	0	0	0	0	0	0	0	0	0	0	0	0	0	0	0	0	0	0	0	0	0	0
LysoPC 15:1	480.308	C23H47O7PN	0	0	0	0	0	0	0	0	0	0	0	0	0	0	0	0	0	0	0	0	0	0	0	0	0	0	0	0	0	0	0	0	0	0	0	0	0	0	0	0	0	0	0	0	0	0	0
LysoPC 15:0	482.323	C23H49O7PN	0	0	0	0	0	0	0	0	0	0	0	0	0	0	0	0	0	0	0	0	0	0	0	0	0	0	0	0	0	0	0	0	0	0	0	0	0	0	0	0	0	0	0	0	0	0	0
LysoPC 16:1	494.323	C24H49O7PN	0.0155	0.007	0.0125	0.017	0.008	0.012	0.00443001	0.009	0.004625	0.001	0.011375	0.0005	0.0053	0.00481096	0.0125	0.006	0.011	0.0075	0.007	0.0088	0.00279732	0.0016	0	0.0012	0.000375	0.003625	0.00136	0.00141715	0.001	0.0155	0	0.004	0	0.0041	0.00658027	0.000875	0	0.000375	0.0015	0	0.00055	0.000641044	0.008	0.0115	0.0155	0.007	0.0035
LysoPC 16:0	496.339	C24H51O7PN	0.062	0.021	0.038	0.0515	0.0165	0.0378	0.0194249	0.0465	0.011625	0.00225	0.032125	0.00175	0.01885	0.0197542	0.028	0.0175	0.0275	0.0205	0.018	0.0223	0.00510637	0.0026	0	0.004	0	0.01025	0.00337	0.0042142	0	0.0875	0	0.017	0	0.0209	0.0379513	0.00425	0	0.007875	0.002625	0	0.00295	0.00329607	0.0165	0.022	0.0335	0.017	0.0125
LysoPC 17:1	508.339	C25H51O7PN	0	0	0	0	0	0	0	0	0	0	0	0	0	0	0	0	0	0	0	0	0	0	0	0	0	0	0	0	0	0	0	0	0	0	0	0	0	0	0	0	0	0	0	0	0	0	0
LysoPC 17:0	510.354	C25H53O7PN	0	0	0	0	0	0	0	0	0	0	0	0	0	0	0	0	0	0	0	0	0	0	0	0	0	0	0	0	0	0	0	0	0	0	0	0	0	0	0	0	0	0	0	0	0	0	0
LysoPC 18:2	520.339	C26H51O7PN	0.046	0.0175	0.0205	0.0205	0.011	0.0231	0.0133763	0.0255	0.012125	0.002	0.019	0.0015	0.012025	0.0105061	0.042	0.025	0.039	0.025	0.021	0.0304	0.00942338	0.003	0.0004	0.0036	0.0005	0.008875	0.003275	0.00344628	0.009	0.0575	0.006	0.032	0.008	0.0225	0.0222486	0.0055	0.001625	0.0035	0.003625	0.0028	0.00341	0.00141251	0.025	0.0385	0.054	0.024	0.0195
LysoPC 18:1	522.354	C26H53O7PN	0.0655	0.028	0.0425	0.0495	0.033	0.0437	0.0147589	0.038375	0.01125	0.00225	0.0185	0.001875	0.01445	0.0150501	0.0405	0.0205	0.037	0.0265	0.025	0.0299	0.00846611	0.0028	0.0004	0.0042	0.000625	0.0095	0.003505	0.00370322	0.0065	0.1	0.0035	0.0295	0.008	0.0295	0.0407354	0.00825	0.0025	0.007	0.009	0.0024	0.00583	0.00316733	0.0225	0.039	0.042	0.02	0.0195
LysoPC 18:0	524.37	C26H55O7PN	0.0035	0.003	0.006	0.007	0.002	0.0043	0.0021095	0.006375	0.000625	0.00025	0.0015	0	0.00175	0.00264723	0.0015	0.0015	0.001	0.0015	0.001	0.0013	0.000273861	0.0004	0	0	0	0.000875	0.000255	0.00038746	0	0.0575	0	0	0	0.0115	0.0257148	0	0.00075	0.00225	0	0	0.0006	0.00097788	0	0.003	0.002	0.0005	0.002
LysoPC 20:0	552.401	C28H59O7PN	0.008	0	0.009	0.012	0.0035	0.0065	0.00474342	0.001	0	0.0005	0	0	0.0003	0.000447214	0	0	0.0005	0.0015	0	0.0004	0.00065192	0.0004	0.0008	0.0004	0.000375	0.000125	0.00042	0.000241997	0	0	0	0	0	0	0	0	0	0	0	0	0	0	0	0.003	0	0	0
Total LysoPC			0.2005	0.0765	0.1285	0.1575	0.074	0.1274	0.0540676	0.12675	0.04025	0.00825	0.0825	0.005625	0.052675	0.0517646	0.1245	0.0705	0.116	0.0825	0.072	0.0931	0.0253905	0.0108	0.0016	0.0134	0.001875	0.03325	0.012185	0.0128983	0.0165	0.318	0.0095	0.0825	0.016	0.0885	0.131708	0.018875	0.004875	0.021	0.01675	0.0052	0.01334	0.00772748	0.072	0.117	0.147	0.0685	0.057
PC(28:1)	676.5	C36H70O8PN	0.0225	0.0215	0.055	0.0615	0.0635	0.0448	0.0210523	0	0	0.00025	0	0.000125	7.5e-05	0.000111803	0	0	0.0005	0	0	0.0001	0.000223607	0	0	0	0	0	0	0	0	0	0	0	0	0	0	0	0	0	0	0	0	0	0.0005	0	0	0.0005	0.0005
PC(29:3)	686.5	C38H72O7PN	0.0135	0.0115	0.0135	0.0135	0.0115	0.0127	0.00109545	0	0	0	0	0	0	0	0	0	0	0	0	0	0	0	0	0	0	0	0	0	0.0005	0	0	0	0	0.0001	0.000223607	0	0	0	0	0	0	0	0	0	0	0	0
PC(29:2)	688.5	C38H74O7PN	0.011	0.012	0.0205	0.0285	0.0165	0.0177	0.00712917	0	0	0.000125	0	0	2.5e-05	5.59017e-05	0.0005	0	0	0.0015	0	0.0004	0.00065192	0	0	0	0.000125	0	2.5e-05	5.59017e-05	0	0	0	0.001	0	0.0002	0.000447214	0.000125	0.000125	0	0.00075	0	0.0002	0.000313748	0.001	0.0005	0	0.0005	0
PC(29:1)	690.5	C38H76O7PN	0.0155	0.0115	0.019	0.0265	0.0205	0.0186	0.00561694	0	0.001375	0.000875	0.002	0.000375	0.000925	0.000793529	0.0045	0.004	0.006	0.0055	0.0035	0.0047	0.00103682	0.0028	0.0008	0.001	0.00025	0.001875	0.001345	0.00100162	0.002	0.0055	0.0005	0.006	0.0025	0.0033	0.00236114	0.000625	0.001125	0.000875	0.002125	0.0006	0.00107	0.000627096	0.0055	0.007	0.0065	0.005	0.0045
PC(29:0)	692.6	C38H78O7PN	0.013	0.008	0.017	0.0265	0.014	0.0157	0.00685201	0.001	0.0005	0.000375	0.000375	0.000125	0.000475	0.000323554	0.001	0.0015	0.0025	0.004	0.001	0.002	0.00127475	0.0004	0.0002	0.0004	0.000125	0.000375	0.0003	0.000128695	0.0015	0.0025	0.001	0.002	0.0015	0.0017	0.000570088	0.000375	0.000375	0.000375	0.001625	0.0002	0.00059	0.000583524	0.0045	0.0025	0.003	0.0015	0.0025
PC(30:1)	704.5	C38H74O8PN	0.042	0.0285	0.039	0.0435	0.0345	0.0375	0.00609303	0.000125	0	0.001125	0	0	0.00025	0.000492125	0.0105	0.011	0.018	0.0345	0.0135	0.0175	0.00995615	0	0	0.0004	0	0	8e-05	0.000178885	0.0145	0	0.009	0.027	0.0135	0.0128	0.00978902	0.002375	0	0.00025	0.002375	0	0.001	0.00125934	0.044	0.0135	0.03	0.026	0.05
PC(30:0)	706.5	C38H76O8PN	0.043	0.03	0.041	0.059	0.0405	0.0427	0.0104259	0.00375	0.001125	0.000625	0.00125	0.000375	0.001425	0.00134803	0.007	0.021	0.022	0.032	0.0125	0.0189	0.00959427	0.002	0.0004	0.0006	0.000125	0.001	0.000825	0.000730154	0.01	0.0115	0.0065	0.026	0.018	0.0144	0.00770876	0.001625	0.002	0.002	0.0055	0.0006	0.002345	0.00185442	0.0275	0.0135	0.0245	0.0215	0.0225
PC(31:3)	714.5	C40H76O7PN	0.008	0.02	0.0235	0.026	0.0235	0.0202	0.00714668	0.003625	0.0025	0.0015	0.003875	0.00075	0.00245	0.00134222	0.0045	0.0065	0.009	0.009	0.005	0.0068	0.00213892	0.0054	0.0014	0.002	0.000625	0.005875	0.00306	0.00240875	0.0035	0.0015	0.0025	0.0075	0.007	0.0044	0.00270185	0.002125	0.003125	0.003125	0.005625	0.0022	0.00324	0.0014177	0.0085	0.006	0.007	0.008	0.0085
PC(31:2)	716.6	C40H78O7PN	0.016	0.0165	0.0255	0.0335	0.022	0.0227	0.0072163	0	0.001	0.00025	0.000625	0	0.000375	0.000433013	0.0035	0.0035	0.004	0.007	0.0035	0.0043	0.0015248	0	0.0006	0.0004	0.00025	0	0.00025	0.000259808	0.007	0.002	0.003	0.004	0.0025	0.0037	0.00198746	0.001625	0.000125	0.00025	0.002125	0.0004	0.000905	0.000908192	0.0225	0.0135	0.013	0.009	0.013
PC(31:1)	718.6	C40H80O7PN	0.0535	0.0385	0.0545	0.066	0.047	0.0519	0.0101452	0.01375	0.00575	0.003125	0.00725	0.00125	0.006225	0.00480267	0.0245	0.0275	0.0355	0.0785	0.0275	0.0387	0.0226208	0.0102	0.0032	0.0034	0.00125	0.008125	0.005235	0.00375473	0.019	0.0255	0.0175	0.039	0.0295	0.0261	0.00869914	0.011375	0.007125	0.006	0.014625	0.0036	0.008545	0.00441366	0.079	0.0405	0.0515	0.0775	0.066
PC(31:0)	720.6	C40H82O7PN	0.0185	0.0175	0.026	0.0295	0.021	0.0225	0.00511126	0.003875	0.00225	0.001	0.00175	0.000625	0.0019	0.00127291	0.005	0.0105	0.011	0.0145	0.005	0.0092	0.00413219	0.0022	0.0014	0.0016	0.000625	0.003	0.001765	0.000890856	0.0065	0.0065	0.0045	0.0125	0.01	0.008	0.00320156	0.00175	0.003625	0.00325	0.006	0.0018	0.003285	0.00173562	0.016	0.011	0.011	0.0105	0.0125
PC(32:2)	730.5	C40H76O8PN	0.294	0.2315	0.2625	0.31	0.2525	0.2701	0.0317045	0	0.015125	0.0055	0.000875	0.001625	0.004625	0.00623436	0.1215	0.2135	0.307	0.3645	0.162	0.2337	0.100771	0	0	0.0038	0.000625	0.0025	0.001385	0.00169481	0.1905	0.1245	0.131	0.3375	0.203	0.1973	0.0857763	0.021	0.0155	0.0145	0.04425	0.0016	0.01937	0.0156216	0.4295	0.2455	0.332	0.277	0.2915
PC(32:1)	732.5	C40H78O8PN	0.743	0.5805	0.755	0.948	0.7995	0.7652	0.131628	0.06875	0.033375	0.00875	0.00725	0.006625	0.02495	0.0269303	0.2535	0.4355	0.645	0.7995	0.401	0.5069	0.215181	0.004	0.0008	0.0064	0.001125	0.008875	0.00424	0.00345482	0.3375	0.277	0.279	0.728	0.477	0.4197	0.190558	0.055875	0.051625	0.042875	0.124375	0.0044	0.05583	0.0433848	0.7825	0.5595	0.6105	0.6675	0.5545
PC(32:0)	734.6	C40H80O8PN	0.1195	0.084	0.1125	0.1125	0.092	0.1041	0.0152373	0.01475	0.00525	0.002375	0.00325	0.001	0.005325	0.00548976	0.0245	0.0565	0.076	0.091	0.0275	0.0551	0.0292647	0.0028	0.001	0.0018	0.000375	0.003875	0.00197	0.00139926	0.0385	0.038	0.0205	0.06	0.044	0.0402	0.0141625	0.00625	0.008125	0.0125	0.022125	0.0016	0.01012	0.00776743	0.082	0.03	0.061	0.059	0.055
PC(33:4)	740.6	C42H78O7PN	0.0095	0.014	0.0155	0.018	0.0155	0.0145	0.00314245	0.00175	0.001625	0.001125	0.001875	0.0005	0.001375	0.000565962	0.0075	0.008	0.0075	0.0095	0.0065	0.0078	0.00109545	0	0.001	0.0018	0.000625	0.00275	0.001235	0.00106853	0.0055	0.0015	0.0045	0.0085	0.0035	0.0047	0.00258844	0.001625	0.00125	0.001	0.003375	0.0008	0.00161	0.00103359	0.0135	0.008	0.0115	0.0075	0.0075
PC(33:3)	742.6	C42H80O7PN	0.031	0.032	0.039	0.0455	0.039	0.0373	0.00593296	0.0085	0.006375	0.003625	0.00775	0.001875	0.005625	0.00280206	0.018	0.0285	0.0325	0.0415	0.02	0.0281	0.00957471	0.011	0.0036	0.0052	0.001625	0.012375	0.00676	0.00469822	0.0185	0.0105	0.0145	0.034	0.026	0.0207	0.00938483	0.006375	0.006875	0.005875	0.0125	0.0056	0.007445	0.00286757	0.048	0.0295	0.0365	0.0345	0.0325
PC(33:2)	744.6	C42H82O7PN	0.095	0.0825	0.094	0.127	0.095	0.0987	0.0166793	0.01225	0.00675	0.002875	0.0035	0.001125	0.0053	0.00438624	0.0475	0.0645	0.091	0.1085	0.0515	0.0726	0.0263068	0.007	0.0032	0.0038	0.001375	0.00475	0.004025	0.00206942	0.063	0.0425	0.0405	0.105	0.06	0.0622	0.025963	0.01	0.007375	0.006	0.01825	0.0032	0.008965	0.00574101	0.1315	0.088	0.109	0.0865	0.09
PC(33:1)	746.6	C42H84O7PN	0.2045	0.1535	0.243	0.2905	0.232	0.2247	0.0504859	0.023625	0.01425	0.006125	0.010625	0.00275	0.011475	0.00807455	0.081	0.1175	0.1655	0.1935	0.0905	0.1296	0.0485005	0.0118	0.0028	0.0058	0.002375	0.012375	0.00703	0.00480616	0.1015	0.085	0.0645	0.1645	0.1345	0.11	0.0398058	0.0185	0.016875	0.016	0.04425	0.0056	0.020245	0.0143452	0.2305	0.127	0.1555	0.145	0.149
PC(33:0)	748.6	C42H86O7PN	0.0305	0.0235	0.03	0.0345	0.0255	0.0288	0.00435316	0.0045	0.00275	0.001875	0.003	0.001	0.002625	0.00131101	0.009	0.0115	0.0195	0.017	0.008	0.013	0.00503736	0.004	0.0018	0.0022	0.001	0.0035	0.0025	0.00123288	0.0095	0.0135	0.0065	0.0155	0.0085	0.0107	0.00370135	0.00175	0.002375	0.003125	0.005125	0.0022	0.002915	0.00133119	0.0145	0.009	0.011	0.014	0.0105
PC(34:4)	754.5	C42H76O8PN	0.1455	0.154	0.106	0.15	0.166	0.1443	0.0227255	0.016125	0.0145	0.00525	0.005	0.00175	0.008525	0.00637402	0.116	0.208	0.283	0.31	0.1485	0.2131	0.0835213	0.0014	0.0008	0.0044	0.001375	0.00625	0.002845	0.0023687	0.176	0.06	0.124	0.292	0.193	0.169	0.0861104	0.018875	0.010125	0.006875	0.034875	0.0018	0.01451	0.0129697	0.3605	0.1975	0.241	0.243	0.246
PC(34:3)	756.5	C42H78O8PN	0.5935	0.5625	0.489	0.65	0.623	0.5836	0.0621565	0.058625	0.041	0.012375	0.011875	0.00525	0.025825	0.0229399	0.3105	0.5705	0.7775	0.8525	0.4065	0.5835	0.232392	0.0056	0.0018	0.0122	0.002625	0.0135	0.007145	0.00541584	0.482	0.2335	0.356	0.8235	0.572	0.4934	0.224556	0.050875	0.023	0.030375	0.1025	0.007	0.04275	0.0369369	0.979	0.5305	0.6875	0.6715	0.665
PC(34:2)	758.6	C42H80O8PN	2.2565	1.751	1.852	2.224	2.0115	2.019	0.222599	0.14475	0.083	0.025125	0.01975	0.012375	0.057	0.0565045	0.6725	1.3175	1.7365	2.1335	0.909	1.3538	0.595341	0.0004	0.0052	0.0304	0.004375	0.021625	0.0124	0.0129358	1.01	0.631	0.7015	1.829	1.283	1.0909	0.487693	0.083125	0.072625	0.084125	0.21225	0.0146	0.093345	0.0723843	1.765	0.9755	1.3305	1.407	1.2555
PC(34:1)	760.6	C42H82O8PN	2.241	1.7895	2.201	2.652	2.2315	2.223	0.305305	0.10575	0.0555	0.019	0.017875	0.010625	0.04175	0.0398165	0.59	1.2195	1.7205	2.084	0.862	1.2952	0.611103	0.0012	0.0038	0.0178	0.002375	0.01925	0.008885	0.00886294	0.8625	0.585	0.5265	1.6055	1.178	0.9515	0.447741	0.0575	0.054875	0.0935	0.16225	0.011	0.075825	0.0564772	1.4095	0.751	0.998	0.978	1.0085
PC(34:0)	762.6	C42H84O8PN	0.0285	0	0	0	0	0.0057	0.0127456	0.005	0.001625	0.001625	0.002	0.000875	0.002225	0.00160419	0	0	0	0	0	0	0	0.001	0.001	0.0014	0	0.002875	0.001255	0.00104289	0	0.0015	0	0	0	0.0003	0.00067082	0.001	0.003	0.001375	0.00275	0.002	0.002025	0.000858778	0.0145	0.005	0.0055	0	0.004
PC(35:5)	766.6	C44H80O7PN	0.022	0.0225	0.0175	0.023	0.02	0.021	0.00226385	0.005125	0.0065	0.00225	0.003375	0.001	0.00365	0.00219979	0.027	0.0255	0.039	0.0385	0.0205	0.0301	0.00825682	0.0094	0.0032	0.0046	0.00125	0.00725	0.00514	0.00323214	0.021	0.007	0.0155	0.034	0.022	0.0199	0.00987674	0.005625	0.001125	0.0005	0.009875	0.0026	0.003945	0.00386059	0.0555	0.031	0.0325	0.0385	0.035
PC(35:4)	768.6	C44H82O7PN	0.0225	0.0235	0.023	0.0335	0.0265	0.0258	0.00457712	0.003125	0.003	0.001625	0.003125	0.0005	0.002275	0.00117726	0.0165	0.019	0.028	0.0285	0.0155	0.0215	0.00629484	0.0016	0.0008	0.0018	0.000875	0.006125	0.00224	0.00221547	0.0185	0.0065	0.013	0.0305	0.02	0.0177	0.00890646	0.003375	0.004	0.001375	0.006625	0.0024	0.003555	0.00198379	0.0405	0.0225	0.025	0.0235	0.028
PC(35:3)	770.6	C44H84O7PN	0.0905	0.082	0.076	0.1325	0.0975	0.0957	0.0221376	0.009	0.006875	0.003625	0.005125	0.001375	0.0052	0.00293098	0.034	0.0445	0.074	0.11	0.035	0.0595	0.0325423	0.0062	0.002	0.0044	0.001125	0.00825	0.004395	0.00293888	0.05	0.03	0.0415	0.0785	0.064	0.0528	0.0189822	0.006625	0.005875	0.005375	0.013625	0.0036	0.00702	0.00385667	0.097	0.07	0.0675	0.072	0.0875
PC(35:2)	772.6	C44H86O7PN	0.184	0.1445	0.193	0.2305	0.1985	0.1901	0.0309342	0.014375	0.00925	0.002625	0.00525	0.000875	0.006475	0.00542664	0.0575	0.088	0.1375	0.136	0.065	0.0968	0.0381651	0	0.0012	0.0044	0.00125	0.00675	0.00272	0.00278087	0.075	0.052	0.0565	0.157	0.1135	0.0908	0.0442417	0.011375	0.006375	0.007375	0.026375	0.002	0.0107	0.00937567	0.1435	0.0865	0.108	0.1145	0.1155
PC(35:1)	774.6	C44H88O7PN	0.1375	0.0905	0.115	0.154	0.0975	0.1189	0.0267287	0.01275	0.005875	0.00375	0.008125	0.001625	0.006425	0.00428351	0.0465	0.0525	0.0655	0.0915	0.039	0.059	0.0205973	0.0128	0.0038	0.0042	0.001375	0.009375	0.00631	0.00465351	0.042	0.0405	0.0275	0.0665	0.054	0.0461	0.0147707	0.004875	0.006875	0.006625	0.01425	0.005	0.007525	0.00386834	0.075	0.05	0.0555	0.047	0.0475
PC(35:0)	776.6	C44H90O7PN	0.027	0.019	0.029	0.039	0.0255	0.0279	0.00724914	0.003	0.004	0.00175	0.003375	0.001125	0.00265	0.00118388	0.0155	0.0215	0.032	0.028	0.0165	0.0227	0.00718157	0.0034	0.0014	0.0028	0.001125	0.004	0.002545	0.00124905	0.015	0.0105	0.012	0.026	0.0185	0.0164	0.00617859	0.002	0.001125	0.001375	0.005875	0.0012	0.002315	0.00201964	0.032	0.023	0.0255	0.025	0.0235
PC(36:6)	778.5	C44H76O8PN	0.0655	0.076	0.032	0.0445	0.068	0.0572	0.0182709	0.021375	0.030875	0.011	0.016875	0.004125	0.01685	0.0101652	0.183	0.22	0.3035	0.321	0.1575	0.237	0.0724629	0.007	0.002	0.0188	0.00525	0.020125	0.010635	0.00826895	0.174	0.042	0.1395	0.2865	0.2035	0.1691	0.0894716	0.02525	0.009125	0.006	0.047	0.0056	0.018595	0.0178067	0.367	0.2415	0.2565	0.2845	0.2625
PC(36:5)	780.5	C44H78O8PN	0.4465	0.4635	0.252	0.335	0.398	0.379	0.0867792	0.045625	0.067625	0.02525	0.025	0.0085	0.0344	0.022764	0.492	0.7405	1.024	1.1525	0.475	0.7768	0.306501	0.0082	0.0034	0.03	0.006625	0.026	0.014845	0.012215	0.572	0.167	0.447	0.964	0.725	0.575	0.298613	0.056375	0.02525	0.018	0.11225	0.012	0.044775	0.0414118	1.142	0.6645	0.8025	0.889	0.8385
PC(36:4)	782.6	C44H80O8PN	0.57	0.5675	0.381	0.496	0.537	0.5103	0.0782173	0.050625	0.046	0.017375	0.012125	0.006	0.026425	0.0204475	0.4145	0.6515	0.9055	1.069	0.4485	0.6978	0.285255	0.0076	0.0028	0.013	0.0045	0.015625	0.008705	0.00547963	0.6535	0.2525	0.5405	1.1795	0.9635	0.7179	0.362495	0.042125	0.0265	0.0265	0.104125	0.01	0.04185	0.0366194	1.0855	0.6465	0.827	0.822	0.8225
PC(36:3)	784.6	C44H82O8PN	1.206	1.112	0.9115	1.1125	1.059	1.0802	0.108154	0.0685	0.048	0.023375	0.01575	0.008	0.032725	0.0250004	0.588	0.9385	1.277	1.5005	0.652	0.9912	0.394168	0.0076	0.003	0.017	0.00425	0.019875	0.010345	0.00764433	0.8255	0.3925	0.736	1.462	1.3315	0.9495	0.441528	0.046	0.032875	0.03925	0.11975	0.0106	0.049695	0.0413575	1.3705	0.8215	1.0755	1.0095	1.07
PC(36:2)	786.6	C44H84O8PN	0.911	0.669	0.741	0.85	0.6525	0.7647	0.112903	0.02875	0.023	0.011125	0.007375	0.005125	0.015075	0.0102921	0.2895	0.41	0.557	0.672	0.2735	0.4404	0.172326	0	0.0012	0.01	0.002	0.005125	0.003665	0.00401698	0.326	0.207	0.2435	0.5665	0.46	0.3606	0.150647	0.0205	0.0155	0.01875	0.055375	0.0032	0.022665	0.0194948	0.6045	0.339	0.4525	0.416	0.4265
PC(36:1)	788.6	C44H86O8PN	0.2635	0.1595	0.188	0.2155	0.174	0.2001	0.0410265	0.006375	0.00725	0.002125	0.001125	0.00075	0.003525	0.00305854	0.062	0.089	0.106	0.128	0.0525	0.0875	0.0310644	0	0.0002	0.0036	0.0005	0.00075	0.00101	0.0014758	0.056	0.0565	0.0395	0.104	0.0785	0.0669	0.0249434	0.00375	0.004	0.00725	0.015125	0.0002	0.006065	0.00564601	0.1215	0.062	0.0995	0.071	0.075
PC(36:0)	790.6	C44H88O8PN	0.141	0.0605	0.114	0.1325	0.0675	0.1031	0.0370867	0.001875	0.0025	0.001625	0.001875	0.000625	0.0017	0.000682367	0.01	0.0095	0.0125	0.0145	0.0085	0.011	0.00244949	0.0024	0.0016	0.0026	0.001125	0.003125	0.00217	0.000801054	0.0065	0.0085	0.005	0.01	0.009	0.0078	0.00201866	0.001375	0.00075	0.001	0.003875	0.002	0.0018	0.00125187	0.012	0.01	0.008	0.0095	0.01
PC(37:6)	792.6	C46H82O7PN	0.021	0.022	0.022	0.0275	0.019	0.0223	0.00315436	0.00475	0.007625	0.002375	0.00375	0.001375	0.003975	0.00241318	0.0375	0.037	0.0605	0.0555	0.029	0.0439	0.0134229	0.0058	0.002	0.0048	0.002	0.005875	0.004095	0.00195899	0.028	0.0075	0.0255	0.048	0.0235	0.0265	0.0144525	0.00575	0.001625	0.001	0.0115	0.0022	0.004415	0.00436841	0.0605	0.049	0.0455	0.045	0.0455
PC(37:5)	794.6	C46H84O7PN	0.054	0.0535	0.038	0.054	0.05	0.0499	0.0068593	0.007	0.007375	0.003125	0.006	0.0015	0.005	0.00256935	0.0485	0.0535	0.0735	0.0825	0.043	0.0602	0.0169691	0.008	0.0026	0.0062	0.001625	0.008875	0.00546	0.0032229	0.037	0.0115	0.0325	0.0635	0.0535	0.0396	0.0200699	0.005875	0.003	0.001875	0.01275	0.0026	0.00522	0.00447526	0.077	0.0575	0.057	0.0645	0.0605
PC(37:4)	796.6	C46H86O7PN	0.0625	0.0545	0.0615	0.0725	0.057	0.0616	0.00691375	0.003625	0.0035	0.001375	0.0035	0.000875	0.002575	0.00133639	0.02	0.017	0.0255	0.023	0.015	0.0201	0.00427785	0.006	0.0024	0.0026	0.000625	0.0055	0.003425	0.00226426	0.0165	0.008	0.0135	0.0225	0.02	0.0161	0.0056723	0.002875	0.002	0.001375	0.00675	0.0014	0.00288	0.0022476	0.023	0.0215	0.0185	0.019	0.0205
PC(37:3)	798.6	C46H88O7PN	0.1235	0.067	0.0965	0.123	0.07	0.096	0.0273975	0.00175	0.001	0.0005	0.00125	0.000125	0.000925	0.000634921	0.0065	0.007	0.0105	0.013	0.0065	0.0087	0.00292831	0.0018	0.0004	0.001	0.00025	0.0015	0.00099	0.000673053	0.0085	0.011	0.0055	0.0135	0.009	0.0095	0.00297909	0.001125	0.00125	0.001	0.004	0.0004	0.001555	0.00140517	0.012	0.0085	0.009	0.0095	0.009
PC(37:2)	800.6	C46H90O7PN	0.0575	0.043	0.069	0.0755	0.047	0.0584	0.0138987	0.003875	0.005125	0.003	0.005625	0.000875	0.0037	0.00188663	0.0125	0.0135	0.0205	0.0245	0.013	0.0168	0.0054037	0.004	0	0.0048	0.001875	0.006	0.003335	0.00239502	0.014	0.0115	0.0105	0.021	0.0205	0.0155	0.00496236	0.0035	0.002375	0.003	0.009875	0.0028	0.00431	0.00313711	0.021	0.016	0.016	0.0185	0.016
PC(37:1)	802.7	C46H92O7PN	0.0555	0.046	0.06	0.0705	0.044	0.0552	0.0108086	0.01225	0.02225	0.0115	0.01175	0.003375	0.012225	0.00670028	0.087	0.0985	0.13	0.149	0.059	0.1047	0.0355063	0.009	0.003	0.01	0.00475	0.01475	0.0083	0.00462804	0.0665	0.0205	0.056	0.1165	0.0925	0.0704	0.0364904	0.010375	0.005875	0.00575	0.033125	0.006	0.012225	0.0118452	0.1475	0.104	0.11	0.1345	0.127
PC(37:0)	804.7	C46H94O7PN	0.1165	0.1665	0.0705	0.089	0.087	0.1059	0.0376852	0.045	0.09025	0.04175	0.034	0.01175	0.04455	0.0286517	0.3945	0.552	0.7615	0.8165	0.3015	0.5652	0.223906	0.005	0.0032	0.0456	0.013125	0.038375	0.02106	0.0196334	0.3785	0.09	0.345	0.6995	0.54	0.4106	0.228214	0.04225	0.018375	0.0135	0.107125	0.0168	0.03961	0.0394278	0.7545	0.4785	0.6115	0.7015	0.627
PC(38:6)	806.6	C46H80O8PN	0.223	0.2815	0.1165	0.1575	0.227	0.2011	0.0645614	0.061625	0.102375	0.04725	0.041625	0.015125	0.0536	0.0320447	0.6275	0.8315	1.175	1.2925	0.564	0.8981	0.324618	0.0108	0.0052	0.0542	0.015375	0.04075	0.025265	0.0211345	0.554	0.1535	0.5045	1.193	0.9365	0.6683	0.403781	0.055625	0.026125	0.018875	0.14575	0.0168	0.052635	0.0543277	1.065	0.7215	0.8925	0.951	0.941
PC(38:5)	808.6	C46H82O8PN	0.2015	0.2025	0.1475	0.186	0.1895	0.1854	0.0223897	0.037125	0.044625	0.01725	0.012125	0.005875	0.0234	0.0166655	0.2295	0.269	0.3615	0.4055	0.1545	0.284	0.100913	0.0048	0.003	0.0208	0.005125	0.013375	0.00942	0.00751921	0.2175	0.055	0.1825	0.3335	0.268	0.2113	0.104218	0.021125	0.013375	0.01	0.067625	0.0056	0.023545	0.0252875	0.38	0.27	0.3165	0.3425	0.2935
PC(38:4)	810.6	C46H84O8PN	0.06	0.058	0.049	0.056	0.062	0.057	0.005	0.005375	0.005375	0.00275	0.001375	0.00075	0.003125	0.00217766	0.032	0.0375	0.048	0.0615	0.026	0.041	0.0140312	0.001	0.0004	0.0018	0.0005	0.00275	0.00129	0.000986408	0.031	0.0205	0.032	0.0665	0.049	0.0398	0.0180852	0.003375	0.002625	0.002125	0.00975	0.0012	0.003815	0.00341058	0.068	0.0485	0.045	0.051	0.056
PC(38:3)	812.6	C46H86O8PN	0.0975	0.054	0.0525	0.07	0.0535	0.0655	0.019297	0.002	0.001625	0.001	0.001	0.0005	0.001225	0.000588961	0.0165	0.015	0.024	0.032	0.01	0.0195	0.00860233	0.0004	0.0002	0.0008	0.000375	0.00075	0.000505	0.000258844	0.0155	0.016	0.0155	0.0265	0.0215	0.019	0.00489898	0.0015	0.001125	0.00175	0.004375	0.0004	0.00183	0.00151115	0.026	0.017	0.024	0.0195	0.0195
PC(38:2)	814.6	C46H88O8PN	0.219	0.098	0.1185	0.1425	0.0955	0.1347	0.0507772	0.001125	0.0015	0.001125	0.001	0.000375	0.001025	0.000408886	0.0105	0.0095	0.0165	0.02	0.0085	0.013	0.005	0.0012	0.0006	0.0008	0.000375	0.00175	0.000945	0.000542679	0.008	0.011	0.008	0.016	0.0145	0.0115	0.00367423	0.001	0.001375	0.0015	0.0035	0.0006	0.001595	0.00112144	0.011	0.01	0.013	0.011	0.011
PC(38:1)	816.6	C46H90O8PN	0.3115	0.107	0.1845	0.227	0.1015	0.1863	0.08777	0.00175	0.001	0.00125	0.0005	0.000875	0.001075	0.000464354	0.007	0.007	0.009	0.006	0.0065	0.0071	0.00114018	0	0.001	0.0006	0.000625	0.0015	0.000745	0.000553512	0.005	0.0075	0.0015	0.006	0.0055	0.0051	0.00221923	0.001	0.0005	0.001375	0.002125	0.0018	0.00136	0.000641921	0.007	0.002	0.005	0.0045	0.0095
PC(38:0)	818.7	C46H92O8PN	0.0565	0.033	0.0495	0.0535	0.032	0.0449	0.0115942	0.000875	0.001	0.0005	0.000375	0.000375	0.000625	0.000293151	0.0065	0.008	0.0115	0.013	0.0055	0.0089	0.00322878	0.0002	0.0004	0.0008	0.00025	0.000875	0.000505	0.000313449	0.005	0.003	0.0055	0.009	0.006	0.0057	0.00216795	0.0005	0	0.00025	0.002625	0	0.000675	0.00110962	0.0105	0.0085	0.0085	0.01	0.011
PC(39:6)	820.6	C48H86O7PN	0.044	0.0365	0.0325	0.048	0.0335	0.0389	0.00679522	0.00225	0.00225	0.00125	0.00175	0.000625	0.001625	0.000695971	0.017	0.0165	0.0235	0.0315	0.012	0.0201	0.00757793	0.0022	0.001	0.002	0.000875	0.002875	0.00179	0.000844208	0.0145	0.006	0.0125	0.023	0.017	0.0146	0.00621892	0.0015	0.001	0.00075	0.006875	0.0006	0.002145	0.00266613	0.023	0.0175	0.021	0.0185	0.019
PC(39:5)	822.6	C48H88O7PN	0.026	0.029	0.028	0.03	0.0215	0.0269	0.00336155	0.00175	0.0025	0.00125	0.002625	0.000375	0.0017	0.00092955	0.015	0.014	0.0175	0.0195	0.0135	0.0159	0.00253476	0.0058	0.0016	0.0024	0.000875	0.00425	0.002985	0.00201476	0.016	0.007	0.0115	0.017	0.014	0.0131	0.00400625	0.00175	0.001125	0.00075	0.0045	0.0014	0.001905	0.00149629	0.017	0.0185	0.0165	0.016	0.013
PC(39:4)	824.6	C48H90O7PN	0.02	0.02	0.0295	0.0305	0.021	0.0242	0.00532212	0.000875	0.000875	0.0005	0.000625	0.000125	0.0006	0.000311247	0.004	0.005	0.007	0.0095	0.004	0.0059	0.00235584	0.0006	0.0004	0.001	0.00025	0.003375	0.001125	0.00128889	0.005	0.0025	0.004	0.008	0.0095	0.0058	0.00288531	0.000625	0.00075	0.00075	0.003375	0.0004	0.00118	0.00123534	0.007	0.006	0.004	0.0055	0.005
PC(39:3)	826.7	C48H92O7PN	0.036	0.03	0.0425	0.0445	0.0315	0.0369	0.00645562	0.003125	0.009125	0.00375	0.012	0.00175	0.00595	0.00439158	0.022	0.014	0.022	0.0285	0.0115	0.0196	0.00685018	0.0036	0.001	0.0106	0.004625	0.016375	0.00724	0.00620007	0.013	0.0045	0.0105	0.014	0.0095	0.0103	0.0037182	0.003125	0.001	0.000875	0.007875	0.002	0.002975	0.00288504	0.025	0.0195	0.0185	0.025	0.0195
PC(39:2)	828.7	C48H94O7PN	0.0435	0.047	0.051	0.057	0.044	0.0485	0.00561249	0.003375	0.00525	0.00325	0.00725	0.001125	0.00405	0.00230929	0.0225	0.026	0.0295	0.019	0.0135	0.0221	0.00619879	0.0038	0.0008	0.0064	0.002875	0.010875	0.00495	0.00387488	0.011	0.004	0.008	0.0195	0.018	0.0121	0.00658027	0.003375	0.002875	0.0025	0.006625	0.0024	0.003555	0.00175832	0.0195	0.0165	0.0195	0.018	0.018
PC(40:8)	830.6	C48H80O8PN	0.0535	0.0555	0.072	0.079	0.056	0.0632	0.0115358	0.006625	0.009875	0.003875	0.005625	0.00125	0.00545	0.00320595	0.0885	0.0805	0.115	0.1085	0.0485	0.0882	0.0262954	0.0032	0.0024	0.0064	0.00275	0.00875	0.0047	0.00276744	0.037	0.0135	0.041	0.0645	0.0585	0.0429	0.0200792	0.00575	0.004125	0.003625	0.013625	0.0028	0.005985	0.00440449	0.0725	0.0605	0.0695	0.0595	0.0645
PC(40:7)	832.6	C48H82O8PN	0.052	0.055	0.0425	0.0505	0.043	0.0486	0.00558346	0.013625	0.011	0.00475	0.00375	0.001625	0.00695	0.00510866	0.1415	0.149	0.1745	0.179	0.078	0.1444	0.0404404	0.0014	0.0006	0.0044	0.001875	0.005125	0.00268	0.00197163	0.062	0.023	0.07	0.1075	0.093	0.0711	0.0324122	0.0065	0.00275	0.002125	0.015375	0.0006	0.00547	0.00594715	0.119	0.1025	0.1385	0.123	0.104
PC(40:6)	834.6	C48H84O8PN	0.0365	0.056	0.0595	0.0625	0.0615	0.0552	0.0107448	0.005125	0.005125	0.001625	0.001875	0.00075	0.0029	0.00207364	0.05	0.0335	0.066	0.061	0.033	0.0487	0.0152463	0.001	0.0006	0.0026	0.00075	0.00275	0.00154	0.00104726	0.0325	0.0365	0.036	0.0615	0.042	0.0417	0.0115791	0.0035	0.002375	0.001875	0.00925	0.0006	0.00352	0.00336811	0.059	0.0545	0.053	0.0425	0.0525
PC(40:5)	836.6	C48H86O8PN	0.0455	0.0455	0.0405	0.043	0.0315	0.0412	0.00580517	0.00275	0.002875	0.002	0.001125	0.001	0.00195	0.000877674	0.024	0.0165	0.024	0.0255	0.013	0.0206	0.00551589	0.002	0.0016	0.0016	0.001125	0.003	0.001865	0.000706134	0.013	0.003	0.0115	0.0195	0.019	0.0132	0.00671379	0.0015	0.001125	0.00075	0.004	0.0014	0.001755	0.00128822	0.021	0.0155	0.0175	0.016	0.015
PC(40:4)	838.6	C48H88O8PN	0.0565	0.0435	0.0325	0.038	0.0305	0.0402	0.0104259	0.00075	0.001125	0.0005	0.001	0.000375	0.00075	0.000318689	0.0045	0.003	0.0055	0.006	0.0035	0.0045	0.00127475	0.0008	0.0008	0.0006	0.000375	0.001125	0.00074	0.000277601	0.0045	0.006	0.0025	0.007	0.005	0.005	0.00169558	0.0005	0.0005	0.000625	0.002125	0.0008	0.00091	0.000690245	0.0055	0.006	0.006	0.0045	0.0045
PC(40:3)	840.6	C48H90O8PN	0.032	0.0245	0.027	0.0285	0.019	0.0262	0.00485541	0.0005	0.000625	0.0005	0.000125	0	0.00035	0.000270994	0.002	0.002	0.002	0.0045	0.0015	0.0024	0.00119373	0.0002	0	0.0002	0.000125	0.0005	0.000205	0.000184052	0.002	0.002	0.002	0.003	0.0035	0.0025	0.000707107	0.000375	0.00025	0.000375	0.000875	0.0002	0.000415	0.000268445	0.0035	0.002	0.003	0.002	0.0025
PC(40:2)	842.7	C48H92O8PN	0.0365	0.026	0.03	0.0335	0.0225	0.0297	0.00561916	0.000875	0.00075	0.00025	0.000875	0.000125	0.000575	0.000360122	0.002	0.0025	0.003	0.006	0.0015	0.003	0.00176777	0.0008	0.0002	0.0006	0.00025	0.00075	0.00052	0.000279732	0.002	0.0015	0.002	0.004	0.0025	0.0024	0.000961769	0.0005	0.000375	0.000125	0.00125	0.0002	0.00049	0.000449514	0.003	0.003	0.0025	0.0035	0.004
PC(42:11)	852.5	C50H78O8PN	0.035	0.0385	0.0435	0.042	0.04	0.0398	0.00329014	0.001125	0.001375	0.00075	0.00125	0.0005	0.001	0.000364434	0.0065	0.005	0.0065	0.0085	0.0035	0.006	0.00187083	0.0008	0.0004	0.0012	0.00075	0.00275	0.00118	0.000922361	0.0035	0.004	0.0025	0.0055	0.003	0.0037	0.00115109	0.00075	0.000625	0.00075	0.002375	0	0.0009	0.000881228	0.0065	0.0035	0.0045	0.004	0.004
PC(42:10)	854.6	C50H80O8PN	0.0245	0.019	0.024	0.028	0.019	0.0229	0.00387943	0.00125	0.0015	0.001375	0.00225	0.000875	0.00145	0.000504666	0.005	0.0035	0.005	0.005	0.0035	0.0044	0.000821584	0.0008	0.0002	0.001	0.000625	0.00225	0.000975	0.000771362	0.003	0.0045	0.0035	0.005	0.004	0.004	0.000790569	0.000625	0.0005	0.00025	0.0015	0.0002	0.000615	0.000524881	0.0045	0.0035	0.003	0.004	0.005
PC(42:9)	856.6	C50H82O8PN	0.018	0.0245	0.0215	0.0265	0.0215	0.0224	0.00324808	0.00075	0.00075	0.00025	0.000625	0.00025	0.000525	0.000256174	0.0025	0.002	0.002	0.004	0.0015	0.0024	0.000961769	0.0008	0.0006	0.0008	0.0005	0.00175	0.00089	0.000497996	0.002	0.0005	0.0015	0.0035	0.0025	0.002	0.00111803	0.00075	0.000375	0.000375	0.002125	0.0004	0.000805	0.000754859	0.002	0.003	0.0025	0.0035	0.002
PC(42:8)	858.6	C50H84O8PN	0.02	0.0185	0.0245	0.0295	0.0175	0.022	0.00497494	0.001125	0.001	0.001	0.000625	0.000375	0.000825	0.000313748	0.0035	0.003	0.004	0.0035	0.002	0.0032	0.000758288	0.0006	0.0006	0.0006	0.0005	0.000875	0.000635	0.000140979	0.001	0	0	0.0015	0.002	0.0009	0.000894427	0.000625	0.000125	0.00025	0.001625	0	0.000525	0.000657885	0.0025	0.0025	0.0025	0.0025	0.003
PC(42:7)	860.6	C50H86O8PN	0.018	0.015	0.027	0.0245	0.021	0.0211	0.00482701	0	0.000625	0.00075	0.000375	0	0.00035	0.000346861	0.0025	0.0025	0.003	0.0055	0.0015	0.003	0.0015	0.0002	0.0002	0.0002	0.000125	0.00025	0.000195	4.47214e-05	0.001	0	0	0	0.0005	0.0003	0.000447214	0	0	0	0.00075	0	0.00015	0.00033541	0.0025	0.002	0.002	0.0015	0.0025
PC(42:6)	862.6	C50H88O8PN	0.0235	0.0165	0.0195	0.0255	0.017	0.0204	0.00397492	0.000625	0.0005	0.00025	0.000375	0.00025	0.0004	0.00016298	0.003	0.0025	0.004	0.005	0.0025	0.0034	0.00108397	0.0004	0.0002	0.0006	0.00025	0.0005	0.00039	0.000167332	0.003	0.0015	0.0025	0.0025	0.002	0.0023	0.000570088	0.000375	0.000125	0.000125	0.001	0.0004	0.000405	0.000357684	0.003	0.002	0.0025	0.0025	0.003
PC(42:5)	864.6	C50H90O8PN	0.0165	0.019	0.024	0.0315	0.019	0.022	0.00596867	0.000125	0.000375	0.00025	0.00025	0.000125	0.000225	0.000104583	0.0005	0.002	0.002	0.002	0.001	0.0015	0.000707107	0.0002	0.0002	0.0002	0.000125	0.000375	0.00022	9.25338e-05	0.0005	0.001	0.0005	0.0005	0.001	0.0007	0.000273861	0.000125	0.000125	0	0.00075	0	0.0002	0.000313748	0.0015	0.0015	0.001	0.001	0.002
PC(42:4)	866.7	C50H92O8PN	0.027	0.0195	0.023	0.0235	0.0205	0.0227	0.00292831	0.000375	0.000125	0.000125	0.00025	0.000125	0.0002	0.000111803	0.0015	0.001	0.002	0.0015	0.001	0.0014	0.00041833	0.0004	0	0.0002	0.000125	0.000375	0.00022	0.000169004	0.002	0.0005	0.001	0.0025	0.0005	0.0013	0.000908295	0.00025	0.000125	0.00025	0.000875	0.0002	0.00034	0.000303418	0.001	0.001	0.001	0.0015	0.0005
PC(42:3)	868.7	C50H94O8PN	0.044	0.0325	0.0285	0.032	0.0265	0.0327	0.00678786	0.007625	0.00775	0.0075	0.009375	0.0055	0.00755	0.0013767	0.0275	0.019	0.023	0.0225	0.0205	0.0225	0.00322102	0.007	0.0028	0.0024	0.00125	0.006125	0.003915	0.0025021	0.018	0.008	0.0175	0.019	0.0205	0.0166	0.00494217	0.000875	0.0005	0.000375	0.002	0.001	0.00095	0.000641044	0.026	0.0305	0.023	0.0235	0.0225
PC(42:2)	870.7	C50H96O8PN	0.0555	0.0375	0.038	0.042	0.0345	0.0415	0.00826892	0	0	0	0	0	0	0	0.002	0.0015	0.0035	0.0025	0.001	0.0021	0.000961769	0.0006	0.0002	0.0004	0.000125	0.001375	0.00054	0.000502058	0.001	0.0015	0.001	0.0015	0.0015	0.0013	0.000273861	0.000125	0.000125	0.00025	0.001	0.0002	0.00034	0.000372743	0.0025	0	0.003	0.0015	0.0015
PC(44:12)	878.6	C52H80O8PN	0.0245	0.0135	0.02	0.022	0.013	0.0186	0.00514053	0.000625	0.00025	0.0005	0.00075	0.000125	0.00045	0.000259206	0.0015	0.001	0.001	0.0025	0.0015	0.0015	0.000612372	0	0.0008	0.0008	0.00025	0.000875	0.000545	0.000394652	0	0.001	0.0005	0.0005	0.0005	0.0005	0.000353553	0.000125	0.000375	0.000125	0.001	0.0006	0.000445	0.000368018	0.001	0.0005	0.0015	0.001	0.001
PC(44:11)	880.6	C52H82O8PN	0.012	0.0125	0.015	0.018	0.014	0.0143	0.00238747	0.0005	0.000625	0.000125	0.0005	0.000125	0.000375	0.000233854	0.0015	0.001	0.001	0.0015	0.001	0.0012	0.000273861	0.0008	0.0006	0.0002	0.000375	0.000875	0.00057	0.000283615	0.0005	0	0.001	0.001	0.0005	0.0006	0.00041833	0.00025	0.000375	0.00025	0.000875	0.0004	0.00043	0.000258239	0.0015	0.002	0.001	0.001	0.001
PC(44:10)	882.6	C52H84O8PN	0.0205	0.016	0.023	0.024	0.018	0.0203	0.00334664	0.00025	0	0.000125	0	0.000125	0.0001	0.000104583	0.001	0.001	0.001	0.0015	0.0005	0.001	0.000353553	0.0006	0.0004	0.0004	0.00025	0.0005	0.00043	0.000130384	0.0015	0	0	0.0015	0.001	0.0008	0.000758288	0.000375	0.00025	0.000125	0.00075	0.0002	0.00034	0.000246602	0.001	0.001	0.001	0.001	0.001
PC(44:9)	884.6	C52H86O8PN	0.0225	0.019	0.0225	0.028	0.019	0.0222	0.00368443	0.00025	0.00025	0.00025	0	0	0.00015	0.000136931	0.0005	0.0005	0.001	0.0015	0.0005	0.0008	0.000447214	0.0004	0.0004	0.0002	0.000125	0.000625	0.00035	0.000196055	0.001	0	0.001	0.001	0.001	0.0008	0.000447214	0.00025	0.00025	0.00025	0.001	0.0002	0.00039	0.000341687	0.0015	0	0.0005	0.001	0.0005
PC(44:8)	886.6	C52H88O8PN	0.019	0.0115	0.0145	0.0125	0.012	0.0139	0.00307002	0.00025	0	0.000125	0.0005	0	0.000175	0.000209165	0.0005	0.0005	0.001	0	0.0005	0.0005	0.000353553	0.0004	0	0.0004	0	0.000375	0.000235	0.000214767	0.0005	0.001	0.001	0.001	0.0005	0.0008	0.000273861	0.000125	0.000125	0.00025	0.000625	0.0002	0.000265	0.000208117	0.001	0.001	0.001	0.0015	0.0005
PC(44:7)	888.6	C52H90O8PN	0.0115	0.012	0.0135	0.0185	0.0135	0.0138	0.00277489	0.00025	0	0.00025	0.000125	0.000375	0.0002	0.000142522	0.0005	0.0005	0	0.001	0	0.0004	0.00041833	0.0004	0	0.0002	0.000125	0.000125	0.00017	0.000147267	0.0015	0.0005	0	0.001	0.0005	0.0007	0.000570088	0.000125	0	0	0.000375	0	0.0001	0.00016298	0.0005	0.002	0.001	0.001	0.001
PC(44:6)	890.7	C52H92O8PN	0.008	0.01	0.0135	0.0145	0.0105	0.0113	0.00265989	0	0.000125	0.000125	0.000125	0	7.5e-05	6.84653e-05	0.001	0.0005	0.0015	0.0015	0.001	0.0011	0.00041833	0.0002	0.0002	0	0.000125	0.000125	0.00013	8.17771e-05	0.0005	0.0005	0.001	0.001	0.0005	0.0007	0.000273861	0.00025	0.000125	0.000125	0.000375	0.0002	0.000215	0.000103983	0.001	0.0005	0	0.0005	0.0005
PC(44:5)	892.7	C52H94O8PN	0.008	0.0095	0.01	0.013	0.007	0.0095	0.00229129	0	0	0.00125	0	0	0.00025	0.000559017	0	0	0	0.0015	0	0.0003	0.00067082	0	0	0	0	0	0	0	0.001	0	0	0	0	0.0002	0.000447214	0	0	0	0	0	0	0	0	0	0	0	0
PC(44:4)	894.7	C52H96O8PN	0.008	0.011	0.0125	0.0155	0.011	0.0116	0.00272489	0.000125	0.000125	0	0.00025	0	0.0001	0.000104583	0.0015	0.001	0.001	0.0015	0.001	0.0012	0.000273861	0.0008	0.0002	0.0002	0	0.00025	0.00029	0.000300832	0.0005	0	0.001	0.002	0.0005	0.0008	0.000758288	0.000125	0	0	0.00025	0	7.5e-05	0.000111803	0.001	0.0015	0.001	0.001	0.0015
PC(44:3)	896.7	C52H98O8PN	0.012	0.0085	0.0125	0.014	0.0085	0.0111	0.00248495	0.00025	0.000375	0.00025	0.000125	0	0.0002	0.000142522	0.0005	0.0005	0.001	0.002	0.001	0.001	0.000612372	0.0004	0.0002	0.0002	0	0.000375	0.000235	0.000161632	0.001	0.0005	0.0005	0.0015	0.001	0.0009	0.00041833	0	0.000125	0	0.00075	0.0002	0.000215	0.000311047	0.001	0.001	0.0015	0.0005	0.0005
PC(44:2)	898.7	C52H100O8PN	0.0135	0.0115	0.014	0.017	0.0105	0.0133	0.00251496	0.00025	0.000125	0.000125	0.00025	0	0.00015	0.000104583	0.0015	0.0005	0.001	0.0015	0	0.0009	0.00065192	0.0006	0.0002	0	0.00025	0.000625	0.000335	0.000270185	0.001	0.0005	0.0005	0.001	0.0005	0.0007	0.000273861	0.00025	0.000125	0.00025	0.000625	0.0002	0.00029	0.000194133	0.001	0.0005	0.0015	0.0015	0.0005
Total PC			13.7185	11.2945	11.6745	14.226	12.243	12.6313	1.28241	1.0065	0.91825	0.386	0.40075	0.15225	0.57275	0.370402	6.542	10.014	13.813	16.0505	6.944	10.6727	4.18873	0.2392	0.1052	0.4278	0.124	0.490875	0.277415	0.175239	7.836	3.9925	6.1165	14.1295	10.7255	8.56	3.97069	0.77525	0.532875	0.556125	1.881	0.2078	0.79061	0.642313	14.7165	8.926	11.168	11.344	11.014
SM(32:2)	673.5	C37H73N2O6P	0.0103359	0.00645995	0.0103359	0.00904393	0	0.00723514	0.00434308	0.00161499	0.000968992	0.000645995	0	0.000322997	0.000710594	0.000621298	0	0	0	0.00129199	0.00129199	0.000516796	0.000707652	0.00206718	0.000516796	0.00103359	0.000322997	0.00161499	0.00111111	0.000732855	0	0.00129199	0	0	0.00129199	0.000516796	0.000707652	0	0.000968992	0.000322997	0.00161499	0.000516796	0.000684755	0.000627314	0.00129199	0	0.00129199	0.00129199	0.00258398
SM(32:1)	675.5	C37H75N2O6P	0.112403	0.0633075	0.0697674	0.0529716	0.0348837	0.0666667	0.0287682	0.0374677	0.0142119	0.00710594	0.0213178	0.00258398	0.0165375	0.013693	0.0452196	0.0335917	0.0542636	0.0633075	0.0374677	0.04677	0.012168	0.0330749	0.00878553	0.00671835	0.00322997	0.0239018	0.0151421	0.0127631	0.0193798	0.0981912	0.0103359	0.0581395	0.0387597	0.0449612	0.034996	0.00387597	0.0125969	0.0119509	0.0151809	0.00930233	0.0105814	0.0042922	0.0529716	0.0775194	0.0658915	0.0516796	0.0400517
SM(32:0)	677.6	C37H77N2O6P	0.00129199	0	0	0	0	0.000258398	0.000577795	0.000968992	0.000968992	0	0	0	0.000387597	0.000530739	0.00129199	0.00129199	0.00129199	0	0	0.000775194	0.000707652	0	0	0	0	0	0	0	0	0	0	0	0	0	0	0	0.000322997	0	0.000322997	0	0.000129199	0.000176913	0.00129199	0	0.00129199	0	0
SM(34:1)-H2O?	685.6	C39H77N2O5P	0.0361757	0.108527	0.149871	0.138243	0.153747	0.117313	0.0486979	0.0390827	0.0290698	0.0200258	0.0400517	0.00742894	0.0271318	0.0137131	0.0452196	0.0723514	0.0723514	0.103359	0.0633075	0.0713178	0.0210598	0.0552972	0.0144703	0.022739	0.00742894	0.0662145	0.03323	0.0259934	0.0271318	0.0206718	0.0335917	0.104651	0.0956072	0.0563307	0.0403693	0.0287468	0.0374677	0.0371447	0.0710594	0.0294574	0.0407752	0.0174215	0.0684755	0.0413437	0.0671835	0.0788114	0.0981912
SM(34:2)	701.6	C39H77N2O6P	0.0245478	0.0180879	0.0206718	0.0348837	0.0258398	0.0248062	0.00642107	0.00678295	0.00387597	0.00226098	0.00549096	0.000968992	0.00387597	0.00235146	0.0129199	0.00904393	0.0129199	0.0142119	0.00516796	0.0108527	0.00372219	0.00775194	0.00206718	0.00258398	0.00129199	0.00645995	0.00403101	0.00288088	0.00516796	0.0258398	0.00129199	0.0155039	0.00258398	0.0100775	0.0104324	0.00226098	0.00258398	0.00290698	0.00613695	0.00310078	0.00339793	0.00156419	0.0142119	0.0129199	0.0103359	0.00775194	0.00516796
SM(34:1)	703.6	C39H79N2O6P	0.267442	0.126615	0.183463	0.175711	0.134367	0.177519	0.0560759	0.0968992	0.0403747	0.0174419	0.0584625	0.00968992	0.0445736	0.0350054	0.152455	0.113695	0.183463	0.18863	0.113695	0.150388	0.0362403	0.0992248	0.0263566	0.020155	0.00904393	0.0655685	0.0440698	0.0374725	0.0645995	0.255814	0.0335917	0.192506	0.125323	0.134367	0.0911517	0.0135659	0.0374677	0.0293928	0.0471576	0.0294574	0.0314083	0.012359	0.18863	0.23385	0.198966	0.171835	0
SM(34:0)	705.6	C39H81N2O6P	0.00516796	0.00516796	0.0180879	0	0	0.00568475	0.00739939	0.00322997	0.00193798	0	0.000645995	0.000645995	0.00129199	0.00129199	0	0.00258398	0.0116279	0.0103359	0.00516796	0.00594315	0.00497038	0.000516796	0.00103359	0.000516796	0.000645995	0.00161499	0.000865633	0.000469403	0	0.0129199	0.00516796	0.00258398	0.00645995	0.00542636	0.00486859	0.000968992	0.00355297	0.00290698	0.00516796	0.000516796	0.00262274	0.00191011	0.00516796	0.00775194	0.00516796	0.0103359	0
SM(36:2)	729.6	C41H81N2O6P	0	0	0	0	0	0	0	0	0	0	0.0100129	0.000968992	0.00219638	0.00438968	0.0219638	0	0	0	0	0.00439276	0.00982252	0.0186047	0.00465116	0.00206718	0.00193798	0.00936693	0.00732558	0.00698595	0	0	0	0	0	0	0	0.00161499	0	0	0	0.00361757	0.00104651	0.00159836	0	0	0	0	0
SM(36:1)	731.6	C41H83N2O6P	0	0	0	0	0	0	0	0.0523256	0.00968992	0.0138889	0.0474806	0	0.024677	0.0236347	0	0	0	0	0	0	0	0.075969	0.0248062	0.0196382	0.00807494	0.0571705	0.0371318	0.0283378	0	0	0	0	0	0	0	0	0	0	0	0.0232558	0.00465116	0.0104003	0	0	0	0	0
SM(36:0)	733.6	C41H85N2O6P	0	0	0	0	0	0	0	0	0	0.00161499	0.000968992	0	0.000516796	0.000743596	0	0	0	0	0	0	0	0.00155039	0.00103359	0.00103359	0.000322997	0.00129199	0.00104651	0.0004577	0	0	0	0	0	0	0	0	0	0	0	0.00103359	0.000206718	0.000462236	0	0	0	0	0
SM(38:2)	757.6	C43H85N2O6P	0	0	0	0	0	0	0	0	0	0	0.0271318	0	0.00542636	0.0121337	0	0	0	0	0	0	0	0.0594315	0	0	0.000968992	0.0129199	0.0146641	0.0256164	0	0	0	0	0	0	0	0	0	0	0	0	0	0	0	0	0	0	0
SM(38:1)	759.6	C43H87N2O6P	0	0	0	0	0	0	0	0.0826873	0.0187339	0.0255168	0.0529716	0.0109819	0.0381783	0.029487	0	0	0	0	0	0	0	0.14522	0.0330749	0.0175711	0.00839793	0.0704134	0.0549354	0.0557461	0	0	0	0	0	0	0	0	0.0235788	0	0	0.0377261	0.012261	0.0175183	0	0	0	0	0
SM(38:0)	761.6	C43H89N2O6P	0	0	0	0	0	0	0	0	0	0	0.000968992	0	0.000193798	0.000433347	0	0	0	0	0	0	0	0.0149871	0	0	0.000968992	0.00355297	0.00390181	0.00636503	0	0	0	0	0	0	0	0	0	0	0	0	0	0	0	0	0	0	0
SM(40:2)	785.6	C45H89N2O6P	0.0116279	0	0	0.0284238	0	0.00801034	0.0124729	0.0562016	0.0261628	0.00968992	0.0284238	0.00387597	0.0248708	0.0204154	0.0581395	0	0	0	0	0.0116279	0.0260008	0.0563307	0.0165375	0.0139535	0.00484496	0.0326227	0.0248579	0.0202453	0	0.0723514	0	0	0	0.0144703	0.0323565	0	0.0158269	0.00904393	0.00645995	0.0175711	0.00978036	0.00714979	0	0.0348837	0	0	0
SM(40:1)	787.7	C45H91N2O6P	0	0	0	0	0	0	0	0.0717054	0.0171189	0.0109819	0.0329457	0.00484496	0.0275194	0.0268218	0.0452196	0	0.0129199	0.0245478	0.0297158	0.0224806	0.0171061	0.0677003	0.020155	0.00930233	0.00549096	0.0487726	0.0302842	0.0269227	0	0.0374677	0.0219638	0.0245478	0.0322997	0.0232558	0.014387	0.00387597	0.0206718	0.0100129	0.00872093	0.0237726	0.0134109	0.0084342	0.00645995	0.0658915	0	0.0180879	0.0180879
SM(40:0)	789.7	C45H93N2O6P	0.0193798	0	0.0361757	0.0671835	0.00775194	0.0260982	0.0267039	0.00807494	0.000645995	0.000645995	0.00355297	0.00129199	0.00284238	0.00315977	0.00258398	0	0.0129199	0.0129199	0.00904393	0.00749354	0.00594877	0.00620155	0.00258398	0	0.000322997	0.00581395	0.0029845	0.00293711	0.00904393	0.00387597	0.0103359	0.00904393	0.0155039	0.00956072	0.00414646	0.00193798	0.00290698	0.000645995	0.000968992	0.00310078	0.00191214	0.00110633	0	0.00258398	0	0.0129199	0.00904393
SM(42:2)	813.7	C47H93N2O6P	0	0	0	0	0	0	0	0.00645995	0.00290698	0.000322997	0.00355297	0	0.00264858	0.00263792	0.00775194	0.00904393	0.00775194	0	0.00516796	0.00594315	0.00360833	0.00620155	0.00155039	0.00103359	0.000322997	0.00516796	0.0028553	0.00264479	0.00645995	0.00904393	0	0.00516796	0	0.00413437	0.00402388	0.000645995	0.00193798	0.000645995	0.00129199	0.00103359	0.00111111	0.000537381	0.0167959	0.0116279	0.00387597	0	0.00645995
SM(42:1)	815.7	C47H95N2O6P	0	0	0	0	0	0	0	0.00968992	0.00549096	0.00193798	0.00742894	0.000968992	0.00510336	0.00366428	0.0142119	0.00904393	0.00516796	0.0180879	0.00387597	0.0100775	0.00601851	0.0134367	0.00413437	0.00413437	0.00161499	0.00968992	0.00660207	0.00482952	0.00645995	0.0116279	0.00775194	0.0116279	0.00645995	0.00878553	0.00264779	0.00258398	0.00452196	0.00258398	0.00742894	0.00413437	0.00425065	0.00198395	0.0155039	0.0206718	0.0103359	0.00904393	0.00645995
SM(42:0)	817.7	C47H97N2O6P	0	0	0	0	0	0	0	0.00129199	0.00193798	0.000968992	0.00355297	0	0.00155039	0.00131995	0.00387597	0.00129199	0	0.00775194	0	0.00258398	0.00329394	0.00568475	0.000516796	0	0.000322997	0.00419897	0.0021447	0.00261345	0	0	0.00258398	0	0.00516796	0.00155039	0.00231118	0.000968992	0.00258398	0.00129199	0.00419897	0.000516796	0.00191214	0.00149181	0.00258398	0.00387597	0.00516796	0	0
Total SM			0.488372	0.328165	0.488372	0.50646	0.356589	0.433592	0.0841957	0.474483	0.174096	0.113049	0.344961	0.0445736	0.230233	0.176191	0.410853	0.251938	0.374677	0.444444	0.273902	0.351163	0.0846051	0.669251	0.162274	0.122481	0.0555556	0.426357	0.287183	0.255796	0.138243	0.549096	0.126615	0.423773	0.329457	0.313437	0.18273	0.0610465	0.16699	0.10885	0.175711	0.188114	0.140142	0.0536714	0.373385	0.51292	0.369509	0.361757	0.186047
LysoPE 14:1	424.245	C19H39O7PN	0.003	0	0.0005	0.002	0	0.0011	0.00134164	0.000125	0.000375	0.0005	0	0	0.0002	0.000227074	0	0.001	0.003	0.0005	0	0.0009	0.00124499	0.0006	0.0012	0	0.000375	0.000375	0.00051	0.0004418	0	0.0145	0	0	0	0.0029	0.0064846	0.001375	0	0	0	0	0.000275	0.000614919	0	0	0	0	0
LysoPE 15:1	438.261	C20H41O7PN	0	0	0	0	0	0	0	0	0	0	0	0	0	0	0	0	0	0	0	0	0	0	0	0	0	0	0	0	0	0	0	0	0	0	0	0	0	0	0	0	0	0	0	0	0	0	0
LysoPE 15:0	440.276	C20H43O7PN	0	0	0	0	0	0	0	0	0	0	0	0	0	0	0	0	0	0	0	0	0	0	0	0	0	0	0	0	0	0	0	0	0	0	0	0	0	0	0	0	0	0	0	0	0	0	0
LysoPE 16:1	452.276	C21H43O7PN	0.008	0.0015	0.0075	0.003	0.0025	0.0045	0.00302076	0.001625	0.002	0.0005	0.001875	0.000125	0.001225	0.000854217	0.0105	0.006	0.0085	0.0085	0.0075	0.0082	0.00164317	0.003	0.0006	0.0014	0.000125	0.002375	0.0015	0.00119648	0.0025	0.005	0.0015	0.007	0.0015	0.0035	0.00242384	0.00175	0.000625	0.000875	0.000875	0.0008	0.000985	0.000439673	0.008	0.014	0.0105	0.005	0.006
LysoPE 16:0	454.292	C21H45O7PN	0.0255	0.0095	0.0165	0.021	0.0105	0.0166	0.00682276	0.00675	0.001125	0.000375	0.000875	0	0.001825	0.00278753	0.008	0.0035	0.0185	0.012	0.008	0.01	0.00562361	0.0028	0.0006	0.0006	0.000125	0.001125	0.00105	0.00104028	0.006	0.022	0.005	0.0165	0.0055	0.011	0.00778621	0.003625	0.003	0.004625	0.00225	0.0018	0.00306	0.00111979	0.013	0.0085	0.0105	0.0115	0.005
LysoPE 17:1	466.292	C22H45O7PN	0	0	0	0	0	0	0	0	0	0	0	0	0	0	0	0	0	0	0	0	0	0	0	0	0	0	0	0	0	0	0	0	0	0	0	0	0	0	0	0	0	0	0	0	0	0	0
LysoPE 17:0	468.308	C22H47O7PN	0	0	0	0	0	0	0	0	0	0	0	0	0	0	0	0	0	0	0	0	0	0	0	0	0	0	0	0	0	0	0	0	0	0	0	0	0	0	0	0	0	0	0	0	0	0	0
LysoPE 18:2	478.292	C23H45O7PN	0.0455	0.0215	0.02	0.019	0.0165	0.0245	0.0118796	0.022125	0.021625	0.009875	0.01525	0.00375	0.014525	0.00784887	0.1295	0.0465	0.0785	0.0585	0.076	0.0778	0.0317364	0.032	0.0056	0.0156	0.00325	0.028125	0.016915	0.0129394	0.027	0.014	0.0205	0.0545	0.0225	0.0277	0.0156947	0.014	0.00425	0.00725	0.006	0.0114	0.00858	0.00401569	0.0525	0.1105	0.0755	0.0505	0.042
LysoPE 18:1	480.308	C23H47O7PN	0.1	0.044	0.065	0.0665	0.0565	0.0664	0.0208008	0.043	0.025625	0.012625	0.018125	0.004625	0.0208	0.0145923	0.152	0.061	0.1005	0.091	0.084	0.0977	0.0336742	0.0384	0.01	0.023	0.005875	0.03825	0.023105	0.0152638	0.0325	0.054	0.0285	0.0655	0.0335	0.0428	0.0161075	0.025125	0.01525	0.02275	0.01825	0.0168	0.019635	0.00415412	0.077	0.1295	0.096	0.068	0.066
LysoPE 20:0	510.354	C25H53O7PN	0.002	0	0.001	0	0.001	0.0008	0.00083666	0.000125	0	0.00025	0	0	7.5e-05	0.000111803	0.001	0	0.0015	0.001	0.001	0.0009	0.000547723	0.001	0.0002	0	0	0.000375	0.000315	0.000413673	0	0	0	0	0	0	0	0	0	0	0	0	0	0	0.0005	0.002	0.0015	0.001	0.001
Total LysoPE			0.184	0.0765	0.1105	0.1115	0.087	0.1139	0.0419932	0.07375	0.05075	0.024125	0.036125	0.0085	0.03865	0.025024	0.301	0.118	0.2105	0.1715	0.1765	0.1955	0.067636	0.0778	0.0182	0.0406	0.00975	0.070625	0.043395	0.0304128	0.068	0.1095	0.0555	0.1435	0.063	0.0879	0.0374957	0.045875	0.023125	0.0355	0.027375	0.0308	0.032535	0.00873113	0.151	0.2645	0.194	0.136	0.12
PE 28:1	634.443	C33H65O8PN	0.016	0.01	0.021	0.0185	0.019	0.0169	0.00424853	0.000125	0.000125	0.000125	0.000125	0	0.0001	5.59017e-05	0.001	0.0005	0.0035	0.003	0.001	0.0018	0.00135093	0.0004	0.0002	0	0	0.000125	0.000145	0.000166208	0.0005	0.001	0	0.001	0.0005	0.0006	0.00041833	0.000125	0.00025	0.00025	0.00025	0	0.000175	0.000111803	0.001	0.0025	0.001	0.0015	0.0005
PE 28:0	636.459	C33H67O8PN	0.0025	0.002	0.0045	0.004	0.004	0.0034	0.00108397	0.000125	0.000125	0	0	0	5e-05	6.84653e-05	0.0005	0.0005	0.0015	0.002	0.001	0.0011	0.00065192	0.0004	0.0002	0	0.000125	0.000125	0.00017	0.000147267	0	0.0005	0	0.0005	0	0.0002	0.000273861	0.000125	0	0.000125	0.000125	0	7.5e-05	6.84653e-05	0.001	0.001	0.001	0.001	0.001
PE-Cer(34:1)	661.526	C36H74O6PN2	0.001	0.0005	0.0005	0.001	0.001	0.0008	0.000273861	0	0	0	0	0	0	0	0.0005	0	0.0005	0	0	0.0002	0.000273861	0	0	0	0	0.000125	2.5e-05	5.59017e-05	0	0	0	0.0005	0	0.0001	0.000223607	0	0	0	0	0	0	0	0	0.001	0.0005	0	0
PE 30:1	662.474	C35H69O8PN	0.0065	0.004	0.0055	0.005	0.005	0.0052	0.000908295	0.000125	0.000125	0.000125	0	0	7.5e-05	6.84653e-05	0.0025	0.0015	0.004	0.0055	0.002	0.0031	0.00163554	0.0002	0	0	0	0.00025	9e-05	0.000124499	0.002	0.001	0.001	0.0045	0.002	0.0021	0.00143178	0.00025	0.00025	0.000125	0.000125	0.0002	0.00019	6.27495e-05	0.0035	0.0065	0.0045	0.003	0.0035
PE 30:0	664.49	C35H71O8PN	0.0055	0.0025	0.0045	0.005	0.0035	0.0042	0.00120416	0.000125	0.000125	0	0.00025	0	0.0001	0.000104583	0.002	0.002	0.004	0.0045	0.0015	0.0028	0.00135093	0.0004	0.0002	0.0002	0.000125	0.000125	0.00021	0.000112639	0.0015	0	0.001	0.0035	0.0015	0.0015	0.00127475	0.00025	0.00025	0.000125	0.00025	0	0.000175	0.000111803	0.003	0.0045	0.003	0.002	0.002
PE 31:2	674.474	C36H69O8PN	0.0045	0.002	0.004	0.0035	0.004	0.0036	0.000961769	0	0	0	0	0	0	0	0.0005	0.0005	0.001	0.002	0.001	0.001	0.000612372	0.0002	0	0	0	0.000125	6.5e-05	9.28709e-05	0.001	0	0	0.002	0.0005	0.0007	0.00083666	0	0	0	0	0	0	0	0.0015	0.0035	0.002	0.001	0.001
PE 31:1	676.49	C36H71O8PN	0.0035	0.002	0.0035	0.0035	0.003	0.0031	0.00065192	0.00025	0.000125	0	0.000125	0	0.0001	0.000104583	0.0015	0.001	0.0025	0.003	0.001	0.0018	0.000908295	0.0006	0.0002	0	0	0.0005	0.00026	0.000279285	0.0015	0.0005	0.001	0.003	0.001	0.0014	0.000961769	0.000125	0.00025	0	0.000125	0.0002	0.00014	9.45384e-05	0.0025	0.004	0.0025	0.002	0.001
PE 31:0	678.505	C36H73O8PN	0.0015	0.001	0.0015	0.0015	0.0015	0.0014	0.000223607	0	0	0.000125	0	0	2.5e-05	5.59017e-05	0	0.0005	0.0005	0.001	0	0.0004	0.00041833	0	0	0	0	0.000125	2.5e-05	5.59017e-05	0.0005	0.0005	0	0.0015	0	0.0005	0.000612372	0	0	0.000125	0.000125	0	5e-05	6.84653e-05	0	0.0005	0.0005	0.0005	0.001
PE 32:3	686.474	C37H69O8PN	0.005	0.003	0.0035	0.005	0.006	0.0045	0.00122474	0	0	0.000125	0	0	2.5e-05	5.59017e-05	0.004	0.0025	0.0045	0.0075	0.004	0.0045	0.00183712	0.0002	0	0	0	0.000125	6.5e-05	9.28709e-05	0.0035	0.0015	0.002	0.008	0.002	0.0034	0.00267862	0.000125	0.000125	0.000125	0.000125	0	0.0001	5.59017e-05	0.0055	0.009	0.0065	0.005	0.0045
PE 32:2	688.49	C37H71O8PN	0.0235	0.0165	0.019	0.022	0.0245	0.0211	0.0033053	0.00075	0.000625	0.000625	0.000375	0	0.000475	0.000298433	0.018	0.015	0.0255	0.041	0.018	0.0235	0.0105238	0.001	0.0008	0.0008	0.000375	0.001125	0.00082	0.000284715	0.019	0.0065	0.0095	0.0375	0.012	0.0169	0.0124067	0.00075	0.001125	0.000875	0.000875	0.0006	0.000845	0.000193164	0.0345	0.043	0.039	0.019	0.0215
PE 32:1	690.505	C37H73O8PN	0.029	0.0205	0.026	0.0275	0.025	0.0256	0.00322878	0.000875	0.0005	0.000375	0.000375	0.00025	0.000475	0.000240442	0.0155	0.015	0.0255	0.0435	0.017	0.0233	0.0120654	0.0012	0.0008	0.0004	0.00025	0.0015	0.00083	0.000526308	0.018	0.012	0.008	0.0365	0.012	0.0173	0.0113115	0.001125	0.001375	0.001	0.001125	0.0008	0.001085	0.000209613	0.0345	0.0385	0.0355	0.021	0.02
PE 32:0	692.521	C37H75O8PN	0.0035	0.002	0.0045	0.003	0.0035	0.0033	0.000908295	0.00025	0.000125	0.000125	0.000125	0.000125	0.00015	5.59017e-05	0.0015	0.002	0.002	0.004	0.002	0.0023	0.000974679	0	0	0.0002	0	0.000125	6.5e-05	9.28709e-05	0.002	0.0035	0.0005	0.0035	0.001	0.0021	0.00138744	0.00025	0.000125	0.00025	0.000375	0	0.0002	0.000142522	0.003	0.0035	0.0025	0.0015	0.001
PE 33:3	700.49	C38H71O8PN	0.008	0.004	0.005	0.005	0.0055	0.0055	0.0015	0.000625	0.000625	0.000375	0.000375	0.000125	0.000425	0.000209165	0.004	0.004	0.0045	0.006	0.004	0.0045	0.000866025	0.0066	0.0014	0.001	0.00075	0.00275	0.0025	0.00241842	0.003	0.002	0.002	0.008	0.0025	0.0035	0.00254951	0.000375	0.000625	0.00025	0.000625	0.0016	0.000695	0.000531331	0.005	0.0095	0.008	0.0045	0.0055
PE 33:2	702.505	C38H73O8PN	0.0115	0.006	0.0085	0.0075	0.0085	0.0084	0.00201246	0.001	0.000875	0.0005	0.000875	0.000375	0.000725	0.000270994	0.011	0.006	0.009	0.0135	0.0075	0.0094	0.00294534	0.0092	0.0022	0.0016	0.000875	0.003125	0.0034	0.00334557	0.0065	0.003	0.0035	0.012	0.0055	0.0061	0.00359514	0.000625	0.001	0.000625	0.000875	0.0014	0.000905	0.000320839	0.011	0.0195	0.0145	0.008	0.0085
PE 33:1	704.521	C38H75O8PN	0.011	0.0065	0.0105	0.0105	0.009	0.0095	0.00183712	0.000875	0.000625	0.0005	0.000375	0.000125	0.0005	0.000279508	0.0105	0.0045	0.008	0.014	0.0075	0.0089	0.0035602	0.0022	0.0004	0.0006	0.000125	0.00125	0.000915	0.000829458	0.0065	0.002	0.004	0.0125	0.0065	0.0063	0.00394652	0.000625	0.000875	0.00025	0.000625	0.0004	0.000555	0.0002394	0.0125	0.0175	0.014	0.0085	0.0095
PE 33:0	706.537	C38H77O8PN	0.003	0.001	0.0025	0.002	0.002	0.0021	0.00074162	0	0	0	0	0	0	0	0.0005	0	0.0015	0.001	0	0.0006	0.00065192	0	0	0	0	0.000125	2.5e-05	5.59017e-05	0.0005	0.001	0.0005	0.0015	0.0005	0.0008	0.000447214	0	0	0.000125	0	0	2.5e-05	5.59017e-05	0.0005	0	0	0.001	0
PE 34:4	712.49	C39H71O8PN	0.025	0.014	0.0135	0.0165	0.0205	0.0179	0.00483994	0.001	0.001125	0.000375	0.000375	0.000125	0.0006	0.000436606	0.03	0.0225	0.0375	0.0575	0.0285	0.0352	0.0135628	0.0014	0.0002	0.0008	0.000125	0.00175	0.000855	0.000718157	0.0245	0.0065	0.0155	0.043	0.019	0.0217	0.0135858	0.001375	0.001	0.000625	0.001	0.0004	0.00088	0.000377243	0.0385	0.053	0.045	0.032	0.034
PE 34:3	714.505	C39H73O8PN	0.0865	0.054	0.054	0.061	0.0675	0.0646	0.0134694	0.003375	0.003125	0.001625	0.001625	0.000625	0.002075	0.00115109	0.078	0.0635	0.0985	0.1475	0.0785	0.0932	0.0328093	0.0038	0.0006	0.0022	0.00075	0.00375	0.00222	0.00155105	0.0635	0.0165	0.0435	0.126	0.0555	0.061	0.0404599	0.003	0.003	0.00225	0.0025	0.0018	0.00251	0.000512835	0.107	0.148	0.132	0.092	0.0905
PE 34:2	716.521	C39H75O8PN	0.2995	0.1675	0.1885	0.2005	0.229	0.217	0.0511981	0.00975	0.007375	0.004125	0.00375	0.001375	0.005275	0.0032899	0.199	0.1615	0.2445	0.38	0.176	0.2322	0.0883958	0.0076	0.002	0.0052	0.001375	0.008625	0.00496	0.00324319	0.153	0.059	0.1105	0.3005	0.145	0.1536	0.0900843	0.007	0.007625	0.00725	0.007375	0.0034	0.00653	0.00176417	0.2405	0.327	0.294	0.2115	0.203
PE 34:1	718.537	C39H77O8PN	0.191	0.1045	0.1405	0.149	0.146	0.1462	0.0307665	0.005125	0.004125	0.001875	0.001625	0.00075	0.0027	0.00184052	0.1135	0.094	0.1355	0.2365	0.098	0.1355	0.0587654	0.0034	0.0006	0.0018	0.00025	0.00325	0.00186	0.00145662	0.08	0.037	0.0555	0.156	0.081	0.0819	0.0452996	0.003875	0.004875	0.004125	0.003625	0.0016	0.00362	0.00122224	0.1295	0.1815	0.1505	0.1235	0.1145
PE 34:0	720.552	C39H79O8PN	0.0005	0	0	0	0	0.0001	0.000223607	0.000375	0	0.000125	0.00025	0	0.00015	0.00016298	0	0	0.0015	0	0.001	0.0005	0.000707107	0.0004	0.0002	0	0.000125	0.00025	0.000195	0.000148324	0	0.0015	0	0	0	0.0003	0.00067082	0	0	0.000125	0.000125	0.0002	9e-05	8.76784e-05	0	0	0	0	0
PE 35:4	726.505	C40H73O8PN	0.005	0.0045	0.0035	0.0035	0.0045	0.0042	0.00067082	0.00025	0.00025	0.000125	0	0	0.000125	0.000125	0.007	0.006	0.0095	0.011	0.0065	0.008	0.00215058	0.0012	0.0004	0.0004	0.00025	0.00125	0.0007	0.000483477	0.006	0.0005	0.0035	0.0085	0.004	0.0045	0.00297909	0.0005	0.000375	0.000375	0.000375	0.0004	0.000405	5.41987e-05	0.009	0.016	0.0095	0.007	0.0075
PE 35:3	728.521	C40H75O8PN	0.0225	0.0125	0.0155	0.017	0.017	0.0169	0.00362974	0.0015	0.00125	0.000625	0.000375	0.00025	0.0008	0.000549147	0.0195	0.015	0.0235	0.0365	0.019	0.0227	0.008281	0.0036	0.0008	0.0014	0.000625	0.0025	0.001785	0.00125195	0.014	0.0055	0.01	0.029	0.014	0.0145	0.00883176	0.001125	0.00125	0.000875	0.001375	0.001	0.001125	0.000197642	0.0255	0.043	0.0315	0.024	0.0225
PE 35:2	730.537	C40H77O8PN	0.0645	0.031	0.04	0.0415	0.045	0.0444	0.0123663	0.003	0.002125	0.001375	0.001125	0.000375	0.0016	0.00100156	0.0405	0.031	0.045	0.0615	0.0345	0.0425	0.0119111	0.0044	0.001	0.0024	0.00075	0.003125	0.002335	0.0015155	0.029	0.012	0.022	0.0525	0.0285	0.0288	0.0149189	0.00225	0.002625	0.001875	0.002625	0.0016	0.002195	0.000455316	0.0455	0.076	0.0525	0.039	0.0405
PE 35:1	732.552	C40H79O8PN	0.025	0.0125	0.019	0.02	0.02	0.0193	0.00446654	0.001375	0.001125	0.0005	0.000625	0.000125	0.00075	0.0005	0.019	0.012	0.022	0.029	0.014	0.0192	0.00676018	0.0012	0.0004	0.0006	0.00025	0.001	0.00069	0.000400625	0.012	0.006	0.01	0.02	0.0115	0.0119	0.00510392	0.000875	0.00125	0.000875	0.000875	0.0006	0.000895	0.000231436	0.02	0.029	0.0235	0.0175	0.0155
PE 36:4	740.521	C41H75O8PN	0.2945	0.189	0.1425	0.1565	0.2255	0.2016	0.0610066	0.0175	0.0235	0.0135	0.007625	0.002875	0.013	0.00809562	0.349	0.3215	0.4665	0.62	0.303	0.412	0.132547	0.013	0.002	0.0162	0.00425	0.021625	0.011415	0.00821024	0.323	0.0745	0.253	0.544	0.3065	0.3002	0.168201	0.0135	0.01425	0.010375	0.015375	0.0092	0.01254	0.00263276	0.4835	0.7365	0.5785	0.467	0.394
PE 36:3	742.537	C41H77O8PN	0.602	0.3705	0.314	0.3315	0.458	0.4152	0.118291	0.02975	0.036875	0.023	0.0125	0.005	0.021425	0.0128445	0.565	0.519	0.751	0.9945	0.495	0.6649	0.20987	0.0196	0.0032	0.0246	0.0075	0.032625	0.017505	0.0121251	0.4725	0.1485	0.3865	0.8075	0.4855	0.4601	0.236642	0.0205	0.0245	0.019125	0.0265	0.0148	0.021085	0.0046008	0.73	1.123	0.912	0.705	0.6125
PE 36:2	744.552	C41H79O8PN	0.574	0.3085	0.349	0.3515	0.4115	0.3989	0.104556	0.022625	0.023125	0.0155	0.00725	0.00325	0.01435	0.00895012	0.3865	0.3355	0.464	0.6375	0.322	0.4291	0.129127	0.0134	0.003	0.0166	0.004375	0.01975	0.011425	0.00742748	0.2725	0.1045	0.203	0.4525	0.273	0.2611	0.127284	0.013875	0.018625	0.013875	0.0185	0.0096	0.014895	0.0037758	0.455	0.684	0.538	0.424	0.374
PE 36:1	746.568	C41H81O8PN	0.0575	0.032	0.0395	0.046	0.043	0.0436	0.00936349	0.002375	0.001875	0.000625	0.0005	0.000125	0.0011	0.000969858	0.0415	0.0315	0.053	0.0615	0.029	0.0433	0.0138951	0.0008	0.0004	0.0012	0.000375	0.001125	0.00078	0.000388668	0.026	0.0125	0.0205	0.0425	0.0255	0.0254	0.0109909	0.001125	0.001875	0.002	0.0015	0.0008	0.00146	0.000503302	0.039	0.0435	0.044	0.032	0.036
PE 36:0	748.583	C41H83O8PN	0.0065	0.0025	0.0035	0.0035	0.004	0.004	0.0015	0.00025	0.000375	0.000375	0.000125	0	0.000225	0.00016298	0.0065	0.0035	0.006	0.007	0.003	0.0052	0.00182346	0.0022	0.0008	0.0008	0.0005	0.0015	0.00116	0.00068775	0.0025	0	0.002	0.005	0.002	0.0023	0.00178885	0.00025	0.000375	0.00025	0.000375	0.0008	0.00041	0.000226798	0.004	0.01	0.006	0.0055	0.0035
PE 37:4	754.537	C42H77O8PN	0.0235	0.014	0.014	0.0195	0.0195	0.0181	0.0040835	0.001125	0.00125	0.0005	0.000625	0.000125	0.000725	0.000462669	0.0105	0.009	0.0125	0.0165	0.0085	0.0114	0.00324808	0.0012	0.0004	0.0016	0.00025	0.001625	0.001015	0.000654217	0.008	0.0035	0.006	0.012	0.008	0.0075	0.0031225	0.001	0.001125	0.0005	0.001625	0.0006	0.00097	0.000450486	0.012	0.02	0.0145	0.012	0.0105
PE 37:3	756.552	C42H79O8PN	0.0365	0.0175	0.0315	0.032	0.032	0.0299	0.00722323	0.000375	0.00025	0.000125	0.000125	0	0.000175	0.000142522	0.004	0.0045	0.008	0.0095	0.003	0.0058	0.00279732	0.0006	0	0.0004	0.000125	0.000375	0.0003	0.000237829	0.0045	0.003	0.003	0.0065	0.0035	0.0041	0.00147479	0	0.0005	0.0005	0.00075	0.0004	0.00043	0.000272947	0.006	0.0095	0.0065	0.006	0.0045
PE 37:2	758.568	C42H81O8PN	0.013	0.006	0.01	0.009	0.0095	0.0095	0.0025	0.000375	0.000375	0.000375	0.00025	0	0.000275	0.00016298	0.005	0.005	0.01	0.0105	0.0045	0.007	0.00297909	0.0012	0	0.0006	0.000125	0.000875	0.00056	0.000503302	0.0045	0.004	0.002	0.0075	0.0035	0.0043	0.00201866	0.0005	0.0005	0.00025	0.00075	0.0004	0.00048	0.000182346	0.007	0.0095	0.007	0.0055	0.0045
PE 37:1	760.583	C42H83O8PN	0.0135	0.0075	0.0055	0.0075	0.009	0.0086	0.00300832	0.0015	0.00225	0.001875	0.000875	0.000375	0.001375	0.00075519	0.026	0.02	0.036	0.044	0.0205	0.0293	0.0104379	0.003	0.0006	0.0028	0.001	0.003875	0.002255	0.00139557	0.016	0.003	0.012	0.0255	0.015	0.0143	0.00809012	0.00125	0.001	0.0005	0.00125	0.0012	0.00104	0.000318983	0.0345	0.045	0.0325	0.0315	0.026
PE 38:5	766.537	C43H77O8PN	0.109	0.0735	0.044	0.043	0.085	0.0709	0.0281034	0.01625	0.02675	0.018	0.009125	0.00375	0.014775	0.0087956	0.2495	0.199	0.292	0.3375	0.185	0.2526	0.0636646	0.0156	0.002	0.0266	0.007125	0.02675	0.015615	0.0112039	0.165	0.0275	0.1325	0.252	0.159	0.1472	0.0805967	0.011375	0.01225	0.006	0.013875	0.0094	0.01058	0.00302683	0.2675	0.418	0.308	0.269	0.2195
PE 38:4	768.552	C43H79O8PN	0.031	0.0165	0.015	0.0165	0.024	0.0206	0.00679522	0.002375	0.002	0.00175	0.00075	0.000375	0.00145	0.000850551	0.026	0.021	0.024	0.0305	0.0175	0.0238	0.00493204	0.0016	0.0004	0.0028	0.0005	0.003	0.00166	0.00122801	0.02	0.0065	0.0155	0.0255	0.0155	0.0166	0.0069857	0.001875	0.002	0.001	0.002125	0.001	0.0016	0.000554809	0.026	0.05	0.0305	0.03	0.025
PE 38:3	770.568	C43H81O8PN	0.016	0.009	0.009	0.009	0.013	0.0112	0.00319374	0.000875	0.000875	0.0005	0.000375	0	0.000525	0.000368697	0.0125	0.0115	0.0195	0.0195	0.009	0.0144	0.00482701	0.0006	0.0002	0.0004	0.000375	0.001	0.000515	0.000305982	0.01	0.0035	0.006	0.016	0.01	0.0091	0.00474868	0.000375	0.000625	0.000375	0.00075	0.0004	0.000505	0.000172663	0.0125	0.022	0.019	0.012	0.0085
PE 38:2	772.583	C43H83O8PN	0.024	0.01	0.018	0.014	0.0155	0.0163	0.00519134	0.00075	0.00075	0.00025	0.00025	0	0.0004	0.00033541	0.01	0.0095	0.0135	0.016	0.008	0.0114	0.00326726	0.0004	0.0002	0.0004	0.00025	0.000625	0.000375	0.000165831	0.006	0.0045	0.004	0.0095	0.008	0.0064	0.00232916	0.000375	0.000625	0.00075	0.000875	0.0002	0.000565	0.000275341	0.0095	0.017	0.0125	0.0095	0.0085
PE 38:1	774.599	C43H85O8PN	0.009	0.0035	0.005	0.006	0.0065	0.006	0.00203101	0	0.000125	0.00025	0	0	7.5e-05	0.000111803	0.0035	0.003	0.005	0.005	0.003	0.0039	0.0010247	0.0002	0.0002	0	0.000125	0.000125	0.00013	8.17771e-05	0.0025	0	0.0015	0.0025	0.002	0.0017	0.00103682	0.000125	0.00025	0.000125	0.000125	0.0002	0.000165	5.75543e-05	0.0035	0.005	0.003	0.0035	0.002
Total PE			2.665	1.544	1.5995	1.679	2.0305	1.9036	0.465851	0.127	0.144875	0.090375	0.053125	0.0205	0.087175	0.0513092	2.2755	1.9545	2.8765	3.9205	1.9345	2.5923	0.834377	0.123	0.026	0.1146	0.034	0.152	0.08992	0.0565025	1.781	0.575	1.351	3.08	1.723	1.702	0.908143	0.090875	0.10675	0.07825	0.109875	0.0652	0.09019	0.0189028	2.8245	4.2305	3.3855	2.6385	2.3375
PG 24:1	626.402	C30H61O10PN	0	0	0	0	0	0	0	0	0	0	0	0	0	0	0	0	0	0	0	0	0	0	0	0	0	0	0	0	0	0	0	0	0	0	0	0	0	0	0	0	0	0	0	0	0	0	0
PG 24:0	628.417	C30H63O10PN	0	0	0	0	0	0	0	0	0	0	0	0	0	0	0	0	0	0	0	0	0	0	0	0	0	0	0	0	0	0	0	0	0	0	0	0	0	0	0	0	0	0	0	0	0	0	0
PG 26:1	654.433	C32H65O10PN	0	0	0	0	0	0	0	0	0	0	0	0	0	0	0	0	0	0	0	0	0	0	0	0	0	0	0	0	0	0	0	0	0	0	0	0	0	0	0	0	0	0	0	0	0	0	0
PG 26:0	656.448	C32H67O10PN	0	0	0	0	0	0	0	0	0	0	0	0	0	0	0	0	0	0	0	0	0	0	0	0	0	0	0	0	0	0	0	0	0	0	0	0	0	0	0	0	0	0	0	0	0	0	0
PG 27:0	670.464	C33H69O10PN	0	0	0	0	0	0	0	0	0	0	0	0	0	0	0	0	0	0	0	0	0	0	0	0	0	0	0	0	0	0	0	0	0	0	0	0	0	0	0	0	0	0	0	0	0	0	0
PG 28:2	680.448	C34H67O10PN	0	0	0	0.0015	0.002	0.0007	0.000974679	0	0	0	0	0	0	0	0	0	0	0.002	0	0.0004	0.000894427	0.0002	0	0	0	0	4e-05	8.94427e-05	0.001	0.0005	0.0005	0	0	0.0004	0.00041833	0.000125	0.00025	0	0	0	7.5e-05	0.000111803	0	0	0	0	0
PG 28:1	682.464	C34H69O10PN	0.0045	0.0015	0.0065	0.0085	0.004	0.005	0.00264575	0.000125	0.0005	0	0	0.000125	0.00015	0.000205396	0	0.001	0	0.007	0	0.0016	0.00304959	0.0036	0.001	0	0.000375	0	0.000995	0.00151249	0.007	0.0045	0.001	0.0025	0.0005	0.0031	0.00267862	0.00075	0.001125	0.000625	0.000875	0.0006	0.000795	0.000214622	0.0005	0.001	0.001	0	0.001
PG 28:0	684.48	C34H71O10PN	0	0	0	0	0	0	0	0	0	0	0	0	0	0	0	0	0	0	0	0	0	0	0	0	0	0	0	0	0	0	0	0	0	0	0	0	0	0	0	0	0	0	0	0	0	0	0
PG 29:1	696.48	C35H71O10PN	0	0	0	0	0	0	0	0	0	0	0	0	0	0	0	0	0	0	0	0	0	0	0	0	0	0	0	0	0	0	0	0	0	0	0	0	0	0	0	0	0	0	0	0	0	0	0
PG 29:0	698.495	C35H73O10PN	0	0	0	0	0	0	0	0	0	0	0	0	0	0	0	0	0	0	0	0	0	0	0	0	0	0	0	0	0	0	0	0	0	0	0	0	0	0	0	0	0	0	0	0	0	0	0
PG 30:2	708.48	C36H71O10PN	0.0025	0.0005	0.001	0.0035	0.0015	0.0018	0.00120416	0	0.0005	0.000125	0	0.000125	0.00015	0.000205396	0	0	0	0.002	0	0.0004	0.000894427	0.0012	0	0	0	0.000125	0.000265	0.000525476	0.001	0.005	0	0.001	0	0.0014	0.00207364	0.000125	0.000375	0.000125	0.00025	0.0002	0.000215	0.000103983	0	0.0005	0.0005	0.0005	0.0005
PG 30:1	710.495	C36H73O10PN	0.0055	0.004	0.0125	0.0135	0.008	0.0087	0.00419225	0	0.00025	0.00025	0.000625	0.000375	0.0003	0.000227074	0.002	0.0025	0.0015	0.008	0.0015	0.0031	0.00277038	0.0042	0.0002	0.0004	0.0005	0.000125	0.001085	0.00174782	0.005	0.011	0.002	0.0035	0.0025	0.0048	0.00365034	0.00125	0.002	0.00125	0.0015	0.001	0.0014	0.000379144	0.006	0.006	0.0045	0.003	0.003
PG 30:0	712.511	C36H75O10PN	0.0085	0.004	0.016	0.0165	0.0195	0.0129	0.00641677	0.000125	0.00175	0	0.001	0.000625	0.0007	0.000710414	0	0.004	0	0.011	0	0.003	0.00479583	0.0088	0.0024	0	0.000125	0	0.002265	0.00379356	0.011	0.0225	0.008	0.005	0.002	0.0097	0.00790253	0.006125	0.007375	0.003375	0.0075	0.0034	0.005555	0.00205041	0.0015	0.008	0.003	0	0
PG 31:1	724.511	C37H75O10PN	0.0045	0.0015	0.0075	0.0115	0.005	0.006	0.00374166	0	0.000625	0.000625	0.000125	0	0.000275	0.000323554	0.0015	0.003	0.001	0.0035	0.0005	0.0019	0.00129422	0.0022	0.0002	0	0.000125	0	0.000505	0.000951381	0.003	0.0015	0.002	0.0015	0.001	0.0018	0.000758288	0.0005	0.00025	0.000125	0.00025	0.0002	0.000265	0.000140979	0.0035	0.005	0.002	0.0015	0.002
PG 31:0	726.526	C37H77O10PN	0.0035	0.003	0.008	0.007	0.007	0.0057	0.00228035	0.000375	0.000625	0.000375	0.000375	0.000625	0.000475	0.000136931	0	0.002	0	0.005	0	0.0014	0.00219089	0.003	0.0006	0	0.000375	0	0.000795	0.00125902	0.0055	0.007	0.0005	0.001	0.0015	0.0031	0.00294534	0.001	0.000875	0.000875	0.00075	0.0002	0.00074	0.000314543	0.0005	0.002	0.0025	0.002	0.0005
PG 32:2	736.511	C38H75O10PN	0.0105	0.01	0.015	0.02	0.0145	0.014	0.0040466	0.00025	0.0005	0.00025	0.000375	0.000125	0.0003	0.000142522	0.004	0.0045	0.005	0.015	0.0035	0.0064	0.00483994	0.003	0.0006	0.0002	0.000125	0.000125	0.00081	0.00124004	0.0095	0.011	0.0045	0.008	0.0035	0.0073	0.00321325	0.00075	0.00025	0.0005	0.000625	0	0.000425	0.00030104	0.01	0.0145	0.008	0.0035	0.0055
PG 32:1	738.526	C38H77O10PN	0.02	0.0135	0.026	0.0285	0.0205	0.0217	0.00583738	0.000125	0.00075	0	0.000625	0	0.0003	0.000360122	0.0005	0.0055	0.005	0.017	0.003	0.0062	0.0063502	0.0052	0	0	0	0	0.00104	0.00232551	0.0135	0.0185	0.0065	0.0085	0.004	0.0102	0.00580517	0.002	0.0025	0.001125	0.00225	0.0012	0.001815	0.000621892	0.0135	0.014	0.01	0.0075	0.009
PG 32:0	740.542	C38H79O10PN	0.0025	0.001	0.0095	0.011	0.0165	0.0081	0.0063777	0	0.002375	0.000375	0.0005	0	0.00065	0.000989792	0	0	0	0.0055	0	0.0011	0.00245967	0.0074	0.0012	0	0	0	0.00172	0.00321745	0.016	0.075	0.0095	0.004	0.003	0.0215	0.0303521	0.005125	0.005375	0.003125	0.005625	0.003	0.00445	0.00127965	0	0.0025	0	0	0
PG 33:2	750.526	C39H77O10PN	0.002	0.0015	0.0035	0.0095	0.005	0.0043	0.00321325	0	0	0	0.000125	0.000125	5e-05	6.84653e-05	0	0.0005	0	0.004	0	0.0009	0.00174642	0.0008	0	0	0	0	0.00016	0.000357771	0.005	0.0025	0.002	0.002	0.0005	0.0024	0.00163554	0	0.000125	0.000125	0.00025	0.0002	0.00014	9.45384e-05	0.003	0.0025	0.002	0.0005	0.001
PG 33:1	752.542	C39H79O10PN	0.0035	0.003	0.0065	0.01	0.0085	0.0063	0.00305369	0	0.000625	0.000125	0.000125	0.000125	0.0002	0.00024367	0.0015	0.0015	0.001	0.0055	0	0.0019	0.00210357	0.0018	0.0008	0	0.000125	0.000125	0.00057	0.0007561	0.0045	0.004	0.0015	0.003	0.001	0.0028	0.0015248	0.000625	0.00075	0.00025	0.000125	0.0004	0.00043	0.000258239	0.0025	0.0035	0.0015	0.002	0.0015
PG 33:0	754.558	C39H81O10PN	0.0025	0.001	0.004	0.003	0.0005	0.0022	0.00144049	0	0.000125	0.0005	0.000125	0	0.00015	0.000205396	0	0.001	0	0.001	0	0.0004	0.000547723	0.001	0.0008	0	0.00025	0	0.00041	0.00046422	0.0035	0.0005	0.0005	0.0005	0.0005	0.0011	0.00134164	0.000375	0.0005	0.00025	0.000125	0	0.00025	0.000197642	0	0.002	0.0005	0	0
PG 34:4	760.511	C40H75O10PN	0.002	0.0025	0.002	0.0035	0.005	0.003	0.00127475	0.000375	0.00025	0.000125	0.0005	0.000125	0.000275	0.00016298	0.001	0.001	0.001	0.0005	0.0005	0.0008	0.000273861	0	0.0006	0	0.000125	0	0.000145	0.000260048	0.0055	0.002	0.0015	0.002	0.0005	0.0023	0.00189077	0.000375	0.000125	0.00025	0.00025	0.0004	0.00028	0.000110962	0.002	0.003	0.0005	0.0005	0.0015
PG 34:3	762.526	C40H77O10PN	0.01	0.0075	0.009	0.01	0.009	0.0091	0.0010247	0	0	0.000125	0.000375	0	0.0001	0.00016298	0.006	0.007	0.0055	0.014	0.0045	0.0074	0.00379803	0.002	0.0008	0.0002	0.000125	0.000125	0.00065	0.000806032	0.0085	0.0065	0.003	0.009	0.004	0.0062	0.00265989	0.000375	0.0005	0.000125	0.000375	0.0002	0.000315	0.000150624	0.01	0.0085	0.006	0.004	0.0065
PG 34:2	764.542	C40H79O10PN	0.0355	0.025	0.0325	0.038	0.0255	0.0313	0.00585875	0.001	0.00075	0.0005	0.001125	0.000375	0.00075	0.000318689	0.0125	0.0185	0.0125	0.0345	0.0105	0.0177	0.00985901	0.005	0.0006	0	0.000375	0.000125	0.00122	0.00212569	0.0145	0.0325	0.01	0.02	0.009	0.0172	0.00959557	0.001	0.001625	0.001	0.001125	0.0006	0.00107	0.000368018	0.0195	0.0215	0.0195	0.014	0.015
PG 34:1	766.558	C40H81O10PN	0.0305	0.017	0.0315	0.0395	0.021	0.0279	0.00895405	0.00025	0.00125	0	0.00075	0.000625	0.000575	0.000480885	0.0065	0.011	0.0095	0.021	0.0085	0.0113	0.00566348	0.0072	0.0012	0.0002	0.0005	0.000875	0.001995	0.00293409	0.011	0.0685	0.0055	0.0135	0.005	0.0207	0.0269643	0.001875	0.0025	0.001625	0.0015	0.0014	0.00178	0.000439957	0.011	0.013	0.0125	0.0075	0.0085
PG 34:0	768.573	C40H83O10PN	0.0005	0	0.0025	0	0.0015	0.0009	0.00108397	0	0.00025	0.000625	0.000625	0.000375	0.000375	0.000265165	0	0	0	0	0	0	0	0.0022	0.0006	0	0	0.000125	0.000585	0.000936015	0.002	0.012	0.002	0	0.0005	0.0033	0.00494469	0.001125	0.001125	0.000125	0.00125	0.0008	0.000885	0.000456413	0	0	0	0	0
PG 35:3	776.542	C41H79O10PN	0.0015	0.0005	0.0025	0.0005	0.0005	0.0011	0.000894427	0	0.00025	0	0	0	5e-05	0.000111803	0.0005	0	0	0.001	0	0.0003	0.000447214	0	0.0002	0	0	0	4e-05	8.94427e-05	0.0015	0.0005	0.0005	0	0	0.0005	0.000612372	0	0.000125	0	0	0	2.5e-05	5.59017e-05	0.0005	0.0005	0.0005	0	0.001
PG 35:2	778.558	C41H81O10PN	0.004	0.002	0.0045	0.005	0.002	0.0035	0.00141421	0	0	0	0.000125	0	2.5e-05	5.59017e-05	0.0005	0.0015	0	0.0035	0	0.0011	0.00147479	0.0002	0.0002	0	0	0	8e-05	0.000109545	0.0045	0.0005	0.0005	0.0005	0.0005	0.0013	0.00178885	0	0	0.000125	0	0	2.5e-05	5.59017e-05	0	0.0015	0.001	0.001	0.001
PG 35:1	780.573	C41H83O10PN	0.002	0.0005	0.002	0.0025	0.002	0.0018	0.000758288	0	0	0	0	0	0	0	0.0005	0.0005	0	0.001	0	0.0004	0.00041833	0	0	0	0	0	0	0	0	0.0005	0.0005	0.001	0	0.0004	0.00041833	0.00025	0.00025	0.00025	0.00025	0.0002	0.00024	2.23607e-05	0.0005	0.0005	0.0005	0	0
PG 36:4	788.542	C42H79O10PN	0.007	0.0055	0.0055	0.0065	0.0065	0.0062	0.00067082	0.000375	0.00075	0.000625	0.0005	0.00025	0.0005	0.000197642	0.0035	0.0045	0.0035	0.01	0.002	0.0047	0.00309435	0.0014	0.0004	0.0002	0.000125	0.0005	0.000525	0.000511737	0.0065	0.013	0.0025	0.0075	0.0035	0.0066	0.00412916	0.00025	0.000375	0.00025	0.000375	0	0.00025	0.000153093	0.0045	0.006	0.005	0.0045	0.0045
PG 36:3	790.558	C42H81O10PN	0.017	0.012	0.015	0.0155	0.011	0.0141	0.00250998	0.000375	0.001	0	0.00075	0	0.000425	0.000447214	0.006	0.0065	0.0075	0.0175	0.004	0.0083	0.00529858	0.0016	0.0004	0	0	0.00025	0.00045	0.000665207	0.0095	0.0155	0.004	0.013	0.005	0.0094	0.00496739	0.000375	0.000375	0.000375	0.000875	0.0002	0.00044	0.000254706	0.007	0.008	0.0105	0.005	0.006
PG 36:2	792.573	C42H83O10PN	0.013	0.0075	0.0125	0.0135	0.011	0.0115	0.00242384	0.000125	0.001	0.000375	0.000625	0.00025	0.000475	0.000346861	0.003	0.0045	0.002	0.0075	0.001	0.0036	0.00253476	0.002	0.0004	0	0.000125	0.000125	0.00053	0.000834678	0.0055	0.019	0.0035	0.0065	0.0025	0.0074	0.00667458	0.001	0.001	0.0005	0.00175	0.0006	0.00097	0.000491935	0.003	0.0035	0.0035	0.0015	0.002
PG 36:1	794.589	C42H85O10PN	0.001	0	0.0025	0.001	0.0025	0.0014	0.00108397	0	0.000375	0.000125	0	0	0.0001	0.00016298	0	0	0	0	0	0	0	0	0	0	0	0	0	0	0.0025	0.007	0.003	0.001	0	0.0027	0.00268328	0.001	0.00025	0.000375	0.00075	0.0006	0.000595	0.000298119	0	0.0005	0	0	0
PG 37:2	806.589	C43H85O10PN	0.0005	0.0005	0.0015	0.002	0.0025	0.0014	0.000894427	0	0	0	0	0	0	0	0	0	0	0	0	0	0	0	0	0	0	0	0	0	0.0015	0.0005	0	0	0	0.0004	0.00065192	0	0	0	0	0	0	0	0	0	0	0	0
PG 37:1	808.604	C43H87O10PN	0	0.0005	0.001	0.0005	0	0.0004	0.00041833	0	0.000375	0.000125	0.00025	0	0.00015	0.00016298	0.0005	0	0	0.001	0	0.0003	0.000447214	0.0002	0.0004	0	0	0	0.00012	0.000178885	0.0025	0.001	0	0	0	0.0007	0.00109545	0	0	0	0	0	0	0	0	0	0	0	0
PG 38:2	820.604	C44H87O10PN	0	0	0	0	0.0005	0.0001	0.000223607	0	0	0	0.000125	0	2.5e-05	5.59017e-05	0	0	0	0	0	0	0	0	0	0	0	0	0	0	0.0005	0	0	0	0	0.0001	0.000223607	0	0	0	0	0	0	0	0	0	0	0	0
Total PG			0.1945	0.1255	0.2405	0.282	0.213	0.2111	0.0580898	0.0035	0.014875	0.00525	0.00975	0.00425	0.007525	0.00477166	0.05	0.0805	0.055	0.198	0.0395	0.0846	0.0651608	0.0642	0.0136	0.0012	0.003375	0.002625	0.017	0.026839	0.1615	0.3425	0.075	0.1145	0.0505	0.1488	0.116154	0.026375	0.03	0.01675	0.028625	0.0154	0.02343	0.00685436	0.099	0.128	0.095	0.0585	0.07
PI 28:1	770.48	C37H73O13PN	0	0	0	0	0	0	0	0	0	0	0	0	0	0	0	0	0	0	0	0	0	0	0	0	0	0	0	0	0	0	0	0	0	0	0	0	0	0	0	0	0	0	0	0	0	0	0
PI 28:0	772.495	C37H75O13PN	0	0	0	0	0	0	0	0	0	0	0	0	0	0	0	0	0	0	0	0	0	0	0	0	0	0	0	0	0	0	0	0	0	0	0	0	0	0	0	0	0	0	0	0	0	0	0
PI 30:2	796.495	C39H75O13PN	0	0	0	0	0	0	0	0	0	0	0	0	0	0	0	0	0	0	0	0	0	0	0	0	0	0	0	0	0	0	0	0	0	0	0	0	0	0	0	0	0	0	0	0	0	0	0
PI 30:1	798.511	C39H77O13PN	0	0	0	0	0	0	0	0	0	0	0	0	0	0	0	0	0	0	0	0	0	0	0	0	0	0	0	0	0	0	0	0	0	0	0	0	0	0	0	0	0	0	0	0	0	0	0
PI 30:0	800.527	C39H79O13PN	0	0	0	0	0	0	0	0	0	0	0	0	0	0	0	0	0	0	0	0	0	0	0	0	0	0	0	0	0	0	0	0	0	0	0	0	0	0	0	0	0	0	0	0	0	0	0
PI 31:2	810.511	C40H77O13PN	0	0	0	0	0	0	0	0	0	0	0	0	0	0	0	0	0	0	0	0	0	0	0	0	0	0	0	0	0	0	0	0	0	0	0	0	0	0	0	0	0	0	0	0	0	0	0
PI 31:1	812.527	C40H79O13PN	0	0	0	0	0	0	0	0	0	0	0	0	0	0	0	0	0	0	0	0	0	0	0	0	0	0	0	0	0	0	0	0	0	0	0	0	0	0	0	0	0	0	0	0	0	0	0
PI 31:0	814.542	C40H81O13PN	0	0	0	0	0	0	0	0	0	0	0	0	0	0	0	0	0	0	0	0	0	0	0	0	0	0	0	0	0	0	0	0	0	0	0	0	0	0	0	0	0	0	0	0	0	0	0
PI 32:2	824.527	C41H79O13PN	0	0	0	0	0	0	0	0	0	0	0	0	0	0	0	0	0	0	0	0	0	0	0	0	0	0	0	0	0	0	0	0	0	0	0	0	0	0	0	0	0	0	0	0	0	0	0
PI 32:1	826.542	C41H81O13PN	0	0	0	0	0	0	0	0	0	0	0	0	0	0	0	0	0	0	0	0	0	0	0	0	0	0	0	0	0	0	0	0	0	0	0	0	0	0	0	0	0	0	0	0	0	0	0
PI 32:0	828.558	C41H83O13PN	0	0	0	0	0	0	0	0	0	0	0	0	0	0	0	0	0	0	0	0	0	0	0	0	0	0	0	0	0	0	0	0	0	0	0	0	0	0	0	0	0	0	0	0	0	0	0
PI 33:2	838.542	C42H81O13PN	0	0	0	0	0	0	0	0	0	0	0	0	0	0	0	0	0	0	0	0	0	0	0	0	0	0	0	0	0	0	0	0	0	0	0	0	0	0	0	0	0	0	0	0	0	0	0
PI 33:1	840.558	C42H83O13PN	0.0085	0.005	0.0095	0.0075	0.004	0.0069	0.00232916	0.000375	0.000125	0	0.000125	0	0.000125	0.000153093	0.003	0.0015	0.005	0.006	0.003	0.0037	0.00178885	0	0	0	0	0	0	0	0.001	0.0055	0.0005	0.0045	0.0015	0.0026	0.00224722	0.00025	0.00025	0.000125	0.0005	0	0.000225	0.000185405	0.0065	0.004	0.005	0.003	0.0045
PI 33:0	842.573	C42H85O13PN	0.0015	0.0015	0.0005	0.0005	0.0015	0.0011	0.000547723	0.000375	0.00025	0	0	0.000125	0.00015	0.00016298	0	0	0	0.0015	0	0.0003	0.00067082	0	0	0	0	0	0	0	0	0.002	0.001	0.0015	0.0005	0.001	0.000790569	0.000125	0.000125	0.00025	0	0.0002	0.00014	9.45384e-05	0.0015	0.0015	0.001	0.0005	0.001
PI 34:3	850.542	C43H81O13PN	0.032	0.015	0.0195	0.0245	0.014	0.021	0.00742462	0.001875	0.001	0	0.001375	0.000125	0.000875	0.000805256	0.0195	0.0245	0.0335	0.0445	0.0255	0.0295	0.00977241	0.0006	0.0002	0.0004	0.00025	0.000875	0.000465	0.000277038	0.0135	0.0185	0.007	0.026	0.009	0.0148	0.00766975	0.001375	0.001	0.001125	0.003125	0.0004	0.001405	0.00102613	0.0415	0.0365	0.0345	0.0265	0.0315
PI 34:2	852.558	C43H83O13PN	0.11	0.0435	0.057	0.0705	0.034	0.063	0.0296753	0.005125	0.003	0.000625	0.002375	0.000625	0.00235	0.00187583	0.044	0.0545	0.078	0.1075	0.0525	0.0673	0.0257697	0.0014	0.0006	0.0002	0.000125	0.00125	0.000715	0.000587792	0.025	0.049	0.0095	0.0485	0.0205	0.0305	0.0175891	0.002875	0.002125	0.002625	0.006125	0.0006	0.00287	0.00202256	0.076	0.068	0.069	0.05	0.0615
PI 34:1	854.573	C43H85O13PN	0.0455	0.015	0.0175	0.026	0.0075	0.0223	0.0145542	0.000625	0.000625	0	0.0005	0.000125	0.000375	0.000293151	0.0125	0.016	0.0265	0.034	0.0195	0.0217	0.00860668	0.0006	0	0	0	0.000125	0.000145	0.000260048	0.008	0.0295	0.0045	0.0165	0.0075	0.0132	0.0101464	0.001	0.000875	0.000875	0.0015	0.0004	0.00093	0.000392667	0.0265	0.023	0.0235	0.016	0.022
PI 35:2	866.573	C44H85O13PN	0.051	0.037	0.072	0.09	0.036	0.0572	0.023403	0.0005	0.0005	0	0.000375	0.000125	0.0003	0.000227074	0.0065	0.006	0.01	0.0115	0.0055	0.0079	0.00267862	0	0	0	0	0.00025	5e-05	0.000111803	0.003	0.006	0.0005	0.007	0.002	0.0037	0.00272947	0.000375	0.000375	0.000375	0.000625	0	0.00035	0.000223607	0.0085	0.0085	0.007	0.0055	0.005
PI 35:1	868.589	C44H87O13PN	0.005	0.002	0.0045	0.006	0.001	0.0037	0.0021095	0	0	0	0.000125	0	2.5e-05	5.59017e-05	0.0015	0.0015	0.003	0.0035	0.002	0.0023	0.000908295	0.0004	0	0	0	0	8e-05	0.000178885	0.0005	0.0015	0.0005	0.0015	0.0005	0.0009	0.000547723	0	0.000125	0.000125	0.000125	0	7.5e-05	6.84653e-05	0.0035	0.0025	0.0025	0.002	0.0025
PI 35:0	870.605	C44H89O13PN	0.001	0.001	0	0.004	0.0025	0.0017	0.00156525	0.000625	0.000125	0.000125	0.000875	0	0.00035	0.000379144	0.003	0.0005	0.002	0.0005	0.0015	0.0015	0.00106066	0.0006	0.0006	0.0002	0.0005	0.00075	0.00053	0.000204939	0	0	0	0.001	0	0.0002	0.000447214	0	0	0.00025	0	0	5e-05	0.000111803	0	0	0	0	0
PI 36:4	876.558	C45H83O13PN	0.0625	0.027	0.0235	0.0255	0.016	0.0309	0.0181638	0.007125	0.00475	0.00125	0.003625	0.000875	0.003525	0.00258209	0.0605	0.062	0.083	0.0925	0.058	0.0712	0.0155427	0.0014	0.0004	0.0006	0.000125	0.002125	0.00093	0.000819565	0.0245	0.0355	0.01	0.059	0.0215	0.0301	0.0185317	0.00425	0.003375	0.0025	0.01	0.001	0.004225	0.0034442	0.0885	0.0695	0.0635	0.064	0.0555
PI 36:3	878.573	C45H85O13PN	0.077	0.0315	0.0345	0.0375	0.02	0.0401	0.0216662	0.0035	0.0025	0.000625	0.002625	0.000625	0.001975	0.0012912	0.0525	0.056	0.0775	0.0885	0.0445	0.0638	0.018431	0.001	0.0002	0.0004	0	0.00125	0.00057	0.000533385	0.0165	0.0385	0.007	0.053	0.0185	0.0267	0.0186434	0.0015	0.0015	0.001625	0.005375	0.0006	0.00212	0.00186543	0.0635	0.0545	0.0525	0.0435	0.044
PI 36:2	880.589	C45H87O13PN	0.0855	0.0305	0.0385	0.044	0.02	0.0437	0.0250514	0.002875	0.002	0.00075	0.00175	0.00025	0.001525	0.00103983	0.0375	0.038	0.0535	0.06	0.0345	0.0447	0.011317	0.0018	0.0008	0.0004	0.0005	0.001875	0.001075	0.000711952	0.0115	0.0325	0.007	0.035	0.0135	0.0199	0.0128909	0.001375	0.001625	0.0015	0.00375	0.0008	0.00181	0.00112952	0.0445	0.0355	0.0345	0.0275	0.028
PI 36:1	882.605	C45H89O13PN	0.0145	0.006	0.008	0.009	0.0045	0.0084	0.0038308	0.0005	0.000375	0.0005	0.00025	0.000375	0.0004	0.000104583	0.0055	0.003	0.0075	0.009	0.0045	0.0059	0.00238223	0.0004	0	0	0	0.000125	0.000105	0.000173566	0.001	0.006	0.0015	0.0055	0.001	0.003	0.00252488	0.000125	0	0.00025	0.0005	0	0.000175	0.000209165	0.0075	0.0055	0.006	0.0045	0.003
PI 38:2	908.62	C47H91O13PN	0.0095	0.005	0.0065	0.006	0.002	0.0058	0.00270647	0.00025	0.000125	0	0.000125	0	0.0001	0.000104583	0.0035	0.0035	0.005	0.0055	0.0035	0.0042	0.000974679	0	0	0	0	0.000125	2.5e-05	5.59017e-05	0.0015	0.0035	0.0005	0.005	0.0025	0.0026	0.00174642	0	0	0	0.00025	0	5e-05	0.000111803	0.006	0.0055	0.006	0.0035	0.004
PI 38:1	910.636	C47H93O13PN	0.0045	0.002	0.001	0.002	0.0005	0.002	0.0015411	0	0	0	0	0	0	0	0.0015	0.001	0.0025	0.003	0.002	0.002	0.000790569	0	0	0	0	0	0	0	0.001	0.0005	0.0005	0.0005	0.0005	0.0006	0.000223607	0	0	0	0.00025	0	5e-05	0.000111803	0.002	0.0025	0.001	0.0015	0.0015
PI 38:0	912.651	C47H95O13PN	0.0015	0.0035	0.002	0.0025	0.001	0.0021	0.000961769	0.000625	0.000375	0.000125	0.00025	0.00025	0.000325	0.000189572	0.0005	0.0005	0.0005	0.001	0.0005	0.0006	0.000223607	0.0004	0.0004	0.0002	0.00025	0.00025	0.0003	9.35414e-05	0	0	0	0	0	0	0	0	0	0	0	0	0	0	0	0	0	0	0
Total PI			0.5095	0.2255	0.2945	0.3555	0.1645	0.3099	0.132685	0.024375	0.01575	0.004	0.014375	0.0035	0.0124	0.00877915	0.2515	0.2685	0.3875	0.4685	0.257	0.3266	0.0970878	0.0086	0.0032	0.0024	0.00175	0.009	0.00499	0.00351859	0.107	0.2285	0.05	0.2645	0.099	0.1498	0.0918182	0.01325	0.011375	0.011625	0.032125	0.004	0.014475	0.0104938	0.376	0.317	0.306	0.248	0.264
PS 30:2	704.448	C36H67O10PN	0	0	0	0	0	0	0	0	0	0	0	0	0	0	0	0	0	0	0	0	0	0	0	0	0	0	0	0	0	0	0	0	0	0	0	0	0	0	0	0	0	0	0	0	0	0	0
PS 30:1	706.464	C36H69O10PN	0	0	0	0	0	0	0	0	0	0	0	0	0	0	0	0	0	0	0	0	0	0	0	0	0	0	0	0	0	0	0	0	0	0	0	0	0	0	0	0	0	0	0	0	0	0	0
PS 30:0	708.48	C36H71O10PN	0	0	0	0	0	0	0	0	0	0	0	0	0	0	0	0	0	0	0	0	0	0	0	0	0	0	0	0	0	0	0	0	0	0	0	0	0	0	0	0	0	0	0	0	0	0	0
PS 32:2	732.48	C38H71O10PN	0.001	0.0015	0.001	0.0025	0.002	0.0016	0.00065192	0.000125	0.000125	0.000125	0	0.000125	0.0001	5.59017e-05	0.001	0.0015	0	0.002	0.0015	0.0012	0.000758288	0	0	0.0002	0.000125	0	6.5e-05	9.28709e-05	0.002	0.021	0.0005	0.0005	0.0005	0.0049	0.00902358	0	0.000125	0.000125	0.00025	0.0002	0.00014	9.45384e-05	0.0015	0.0035	0.001	0.001	0.001
PS 32:1	734.495	C38H73O10PN	0.0015	0.001	0.003	0.0045	0.002	0.0024	0.00138744	0.000625	0.000125	0	0	0	0.00015	0.000270994	0.001	0.002	0.002	0.004	0.0015	0.0021	0.00114018	0	0.0002	0	0	0.000125	6.5e-05	9.28709e-05	0.0025	0.0035	0	0.0025	0.001	0.0019	0.00138744	0.000375	0.00025	0	0.00025	0	0.000175	0.000167705	0.003	0.0015	0.001	0.0015	0
PS 32:0	736.511	C38H75O10PN	0	0.001	0.0015	0.0015	0.0025	0.0013	0.000908295	0.0005	0.0005	0.000375	0.00025	0.000125	0.00035	0.00016298	0	0.0055	0	0.0015	0.0005	0.0015	0.0023184	0.0016	0.0002	0	0.000125	0	0.000385	0.000684562	0.002	0.0035	0.0015	0.001	0	0.0016	0.00129422	0	0	0.000125	0	0	2.5e-05	5.59017e-05	0	0	0	0	0
PS 33:2	746.495	C39H73O10PN	0	0	0.0005	0.0005	0.0015	0.0005	0.000612372	0.00025	0.0005	0.000125	0.00025	0	0.000225	0.000185405	0.0005	0.001	0.0005	0.0005	0.0005	0.0006	0.000223607	0	0	0.0002	0	0.00025	9e-05	0.000124499	0.0015	0.001	0	0	0.0005	0.0006	0.00065192	0.00025	0	0.000125	0.00025	0.0002	0.000165	0.000105475	0.0005	0.0005	0	0.0005	0
PS 33:1	748.511	C39H75O10PN	0.0005	0.0005	0.001	0.0005	0.0015	0.0008	0.000447214	0.000125	0.00025	0	0	0	7.5e-05	0.000111803	0	0	0.001	0.001	0	0.0004	0.000547723	0.0002	0.0002	0	0	0	8e-05	0.000109545	0.0035	0.005	0	0.001	0	0.0019	0.00224722	0.00025	0.00025	0.000125	0	0.0002	0.000165	0.000105475	0.001	0.003	0.0005	0.0005	0.0005
PS 33:0	750.526	C39H77O10PN	0	0	0	0.0005	0.0005	0.0002	0.000273861	0	0	0.000125	0	0	2.5e-05	5.59017e-05	0	0	0	0	0	0	0	0	0	0	0	0	0	0	0	0.003	0.0005	0	0	0.0007	0.00130384	0	0	0	0	0	0	0	0	0	0	0	0
PS 34:4	756.48	C40H71O10PN	0.0005	0.0005	0.0005	0.001	0.001	0.0007	0.000273861	0.002125	0.002375	0	0.00075	0.000125	0.001075	0.00111313	0.001	0.0025	0.0025	0.002	0	0.0016	0.00108397	0.0002	0.0004	0.0002	0.00025	0.000125	0.000235	0.00010247	0.0065	0.006	0.0045	0.0035	0.004	0.0049	0.00129422	0.000375	0.00025	0.000125	0.00025	0.0002	0.00024	9.11729e-05	0	0.0025	0.0035	0.0025	0.002
PS 34:3	758.495	C40H73O10PN	0.001	0.005	0.0025	0.004	0	0.0025	0.00206155	0.006875	0.005	0.000125	0.00125	0.000625	0.002775	0.00298878	0	0.008	0.007	0.0045	0.0025	0.0044	0.00326726	0.0004	0.0002	0.0002	0.000125	0	0.000185	0.000145344	0.012	0.009	0.0045	0.0065	0.0065	0.0077	0.00288531	0.0005	0.000625	0.00025	0	0	0.000275	0.000285044	0.005	0.003	0.0035	0.004	0.0035
PS 34:2	760.511	C40H75O10PN	0.0175	0	0.0105	0	0	0.0056	0.00805761	0.003	0.001125	0.001125	0	0.0005	0.00115	0.00113674	0.009	0.011	0.013	0.017	0.009	0.0118	0.00334664	0.0012	0	0	0.00025	0.000375	0.000365	0.000494217	0.003	0.01	0.0045	0.0105	0.002	0.006	0.00398434	0	0.00075	0.001125	0	0.0008	0.000535	0.000509166	0	0.0215	0.008	0.009	0.008
PS 34:1	762.526	C40H77O10PN	0.0125	0.01	0.013	0.01	0.006	0.0103	0.00277489	0.00225	0.000625	0.0005	0.0005	0.000125	0.0008	0.000831978	0.0055	0.012	0.01	0.0095	0.007	0.0088	0.00256418	0.0006	0.0002	0.0004	0	0	0.00024	0.000260768	0.006	0.007	0	0.0045	0.0035	0.0042	0.00270647	0.001375	0.00075	0.000625	0.002125	0.0002	0.001015	0.000749708	0.0155	0.012	0.0065	0.006	0.004
PS 34:0	764.542	C40H79O10PN	0	0	0	0	0	0	0	0	0	0	0	0	0	0	0	0	0	0.001	0	0.0002	0.000447214	0	0	0	0	0	0	0	0.002	0	0.0005	0	0	0.0005	0.000866025	0	0.000125	0	0	0	2.5e-05	5.59017e-05	0	0.001	0	0	0
PS 35:2	774.526	C41H77O10PN	0.004	0.004	0.003	0.0045	0.004	0.0039	0.000547723	0.00075	0.001125	0.00025	0.00025	0.000125	0.0005	0.000423896	0.004	0.006	0.005	0.007	0.003	0.005	0.00158114	0.0002	0.0002	0.0002	0	0.0005	0.00022	0.000178885	0.004	0.005	0.0015	0.0015	0	0.0024	0.00204328	0.000875	0.0005	0.000625	0.001125	0	0.000625	0.000423896	0.004	0.003	0.004	0.0035	0.003
PS 35:1	776.542	C41H79O10PN	0.0045	0.003	0.002	0.002	0.001	0.0025	0.00132288	0.001	0	0	0	0.000125	0.000225	0.000436606	0.0025	0.0035	0.004	0.0015	0.001	0.0025	0.00127475	0.0002	0	0	0	0	4e-05	8.94427e-05	0.0015	0.013	0.001	0.001	0.002	0.0037	0.00521536	0.00025	0.000375	0.000375	0.00025	0.0002	0.00029	8.0234e-05	0.002	0.001	0.002	0.002	0.0015
PS 35:0	778.558	C41H81O10PN	0	0	0	0	0	0	0	0	0.000125	0	0	0	2.5e-05	5.59017e-05	0	0	0	0.0005	0	0.0001	0.000223607	0	0.0002	0	0	0	4e-05	8.94427e-05	0.0025	0.001	0	0	0	0.0007	0.00109545	0	0	0	0.000125	0	2.5e-05	5.59017e-05	0	0.002	0	0	0
PS 36:5	782.495	C42H73O10PN	0.0075	0.0055	0.006	0.007	0.006	0.0064	0.000821584	0.00125	0.00225	0.001125	0	0.0005	0.001025	0.000849632	0.0115	0.022	0.0295	0.0245	0.019	0.0213	0.00669515	0.0018	0.0004	0	0	0.000625	0.000565	0.000740692	0.0085	0.0045	0	0	0	0.0026	0.0038308	0	0.000875	0.001	0.00175	0.0006	0.000845	0.000636003	0.019	0.016	0.015	0.0215	0.019
PS 36:4	784.511	C42H75O10PN	0.016	0.0115	0.0055	0.0065	0.0095	0.0098	0.00420714	0.002375	0	0.00175	0.00125	0.0005	0.001175	0.000950329	0	0	0.0195	0.0205	0	0.008	0.0109602	0	0.0004	0.0018	0.000375	0	0.000515	0.00074406	0	0.01	0	0.0165	0.011	0.0075	0.00728011	0	0	0	0.00375	0	0.00075	0.00167705	0.021	0.017	0.0285	0.0165	0.012
PS 36:3	786.526	C42H77O10PN	0.027	0	0.022	0	0.016	0.013	0.01249	0.00425	0.00525	0	0	0.000875	0.002075	0.00249312	0	0	0	0	0	0	0	0.0026	0.0004	0	0	0.00175	0.00095	0.0011694	0.02	0.0135	0	0	0	0.0067	0.0094578	0	0.002	0	0	0.001	0.0006	0.000894427	0.021	0.0095	0	0	0
PS 36:2	788.542	C42H79O10PN	0.0465	0.0405	0.021	0.0305	0.0195	0.0316	0.0118448	0.00625	0.00825	0.004375	0.0015	0.001625	0.0044	0.00293071	0.027	0.027	0.041	0.041	0.023	0.0318	0.0085557	0.003	0.0006	0.0012	0.0005	0.0015	0.00136	0.00100648	0	0.018	0.0165	0.025	0.0145	0.0148	0.00916924	0.004	0.002625	0.00325	0.005625	0.002	0.0035	0.00140033	0.026	0.03	0.035	0.0335	0.0255
PS 36:1	790.558	C42H81O10PN	0.011	0.0045	0.005	0.0045	0.0065	0.0063	0.00275227	0.001125	0.000625	0	0.0005	0.00025	0.0005	0.000423896	0.007	0.0045	0.0035	0.009	0.005	0.0058	0.00219659	0.0028	0.0002	0.0002	0	0.000125	0.000665	0.0011963	0.005	0.011	0.002	0.003	0.0025	0.0047	0.00370135	0.000625	0	0.000125	0.000375	0	0.000225	0.000270994	0.0035	0.0005	0.004	0.0025	0.001
PS 36:0	792.573	C42H83O10PN	0.0005	0.001	0.0005	0	0.002	0.0008	0.000758288	0.000625	0.0005	0.000375	0	0.00025	0.00035	0.000240442	0	0	0.0005	0	0	0.0001	0.000223607	0.0008	0	0	0	0	0.00016	0.000357771	0.001	0.007	0	0	0	0.0016	0.00304959	0.00025	0	0.00025	0.000125	0	0.000125	0.000125	0	0.0005	0	0	0
PS 38:3	814.558	C44H81O10PN	0.0015	0.002	0.0015	0.0015	0	0.0013	0.000758288	0.00125	0.00075	0	0.000125	0	0.000425	0.000556215	0.0025	0.003	0.0025	0.0015	0.002	0.0023	0.000570088	0.0004	0.0002	0.0002	0	0.000125	0.000185	0.000145344	0.0025	0.011	0.0005	0.0025	0.001	0.0035	0.00428661	0.000375	0.00025	0	0.000625	0	0.00025	0.000265165	0.0025	0.003	0.0025	0.0035	0.001
PS 38:2	816.573	C44H83O10PN	0	0	0	0.0005	0.0015	0.0004	0.00065192	0	0.000125	0	0	0	2.5e-05	5.59017e-05	0.0005	0.0005	0.0005	0	0.0005	0.0004	0.000223607	0	0	0	0	0	0	0	0.0005	0.0085	0	0	0	0.0018	0.00375167	0.000125	0	0	0.000125	0	5e-05	6.84653e-05	0.0005	0.0025	0.0005	0.0005	0.0005
PS 38:1	818.589	C44H85O10PN	0.002	0.001	0.0015	0	0.0005	0.001	0.000790569	0	0	0	0	0	0	0	0.0005	0	0.0005	0	0.0005	0.0003	0.000273861	0.0002	0	0	0	0	4e-05	8.94427e-05	0.0005	0.0105	0	0.0005	0	0.0023	0.00459075	0	0	0.000125	0.000125	0	5e-05	6.84653e-05	0	0	0	0	0
Total PS			0.155	0.0925	0.1015	0.082	0.0835	0.1029	0.0301567	0.03475	0.029625	0.010375	0.006625	0.005875	0.01745	0.0136815	0.0735	0.11	0.1425	0.1485	0.0765	0.1102	0.0353299	0.0162	0.004	0.0048	0.00175	0.0055	0.00645	0.00562983	0.087	0.182	0.038	0.08	0.049	0.0872	0.0568304	0.009625	0.00975	0.008375	0.017125	0.0056	0.010095	0.00426978	0.126	0.1335	0.1155	0.1085	0.0825
PA 32:2	662.474	C35H69O8PN	0.0005	0.0005	0.001	0.001	0.001	0.0008	0.000273861	0.001	0.000125	0.000125	0.000125	0.00025	0.000325	0.000381199	0.001	0.0005	0.001	0.0005	0.001	0.0008	0.000273861	0.0008	0.0004	0.0002	0.00025	0.000375	0.000405	0.000236114	0.001	0.0065	0.0005	0.001	0.0005	0.0019	0.0025836	0.000125	0.0005	0.000375	0.000625	0.0002	0.000365	0.00020661	0.0005	0.0025	0.0015	0.0005	0.001
PA 32:1	664.49	C35H71O8PN	0.0025	0.001	0.0015	0.0025	0.0015	0.0018	0.00067082	0.000375	0.0005	0.00025	0.000625	0.00025	0.0004	0.00016298	0.0015	0.0015	0.001	0.0015	0.0015	0.0014	0.000223607	0.0008	0.0006	0	0.000125	0.00075	0.000455	0.000368443	0.0005	0.005	0	0.0015	0.0005	0.0015	0.00203101	0.000625	0.000625	0.00075	0.001625	0.0008	0.000885	0.000420788	0.002	0.003	0.003	0.0005	0.001
PA 34:3	688.49	C37H71O8PN	0.002	0.0005	0.001	0.002	0.001	0.0013	0.00067082	0.00075	0.000375	0.000125	0.000625	0.000125	0.0004	0.000285044	0.0025	0.001	0.002	0.002	0.0015	0.0018	0.000570088	0.0012	0.0004	0.0002	0.000375	0.000875	0.00061	0.00041405	0.0005	0.006	0.001	0.0015	0.0005	0.0019	0.00232916	0.0005	0.0005	0.000375	0.000375	0.0004	0.00043	6.47109e-05	0.002	0.004	0.002	0.0015	0.002
PA 34:2	690.505	C37H73O8PN	0.0045	0.002	0.0025	0.0035	0.002	0.0029	0.00108397	0.0005	0.00075	0.000375	0.000625	0.000125	0.000475	0.000240442	0.005	0.003	0.003	0.0045	0.003	0.0037	0.000974679	0.0036	0.001	0.0006	0.0005	0.00125	0.00139	0.00127201	0.0025	0.01	0.0015	0.0035	0.0025	0.004	0.00342783	0.00075	0.000875	0.001125	0.002125	0.0004	0.001055	0.000652735	0.004	0.0065	0.005	0.0035	0.003
PA 34:1	692.521	C37H75O8PN	0.0045	0.002	0.004	0.004	0.002	0.0033	0.00120416	0.000875	0.000375	0.000375	0.000625	0.0005	0.00055	0.000209165	0.004	0.002	0.0035	0.003	0.0025	0.003	0.000790569	0.0022	0.001	0.0002	0.000375	0.000875	0.00093	0.000784498	0.0025	0.0105	0.0005	0.0025	0.001	0.0034	0.00406817	0.0005	0.0005	0.000625	0.001375	0.0004	0.00068	0.000396626	0.004	0.005	0.004	0.0025	0.003
PA 36:4	714.505	C39H73O8PN	0.0015	0.0005	0.0005	0.002	0	0.0009	0.000821584	0.001125	0.00075	0.00075	0.000875	0.00075	0.00085	0.00016298	0.0035	0.002	0.0035	0.003	0.003	0.003	0.000612372	0.0024	0.0008	0.0008	0.0005	0.001875	0.001275	0.000818153	0.003	0.0035	0.0015	0.004	0.0025	0.0029	0.000961769	0.000625	0.00075	0.000625	0.002125	0.0008	0.000985	0.000641921	0.0045	0.005	0.0045	0.0035	0.0035
PA 36:3	716.521	C39H75O8PN	0.004	0.0025	0.004	0.005	0.0025	0.0036	0.00108397	0.002125	0.001625	0.001	0.000875	0.001375	0.0014	0.000503115	0.0065	0.0055	0.005	0.006	0.0045	0.0055	0.000790569	0.0034	0.0012	0.0008	0.000625	0.002375	0.00168	0.0011789	0.004	0.0085	0.0025	0.0055	0.0045	0.005	0.00223607	0.001125	0.001125	0.001125	0.0035	0.001	0.001575	0.00107747	0.007	0.009	0.0095	0.0065	0.006
PA 36:2	718.537	C39H77O8PN	0.008	0.0045	0.008	0.01	0.0055	0.0072	0.00219659	0.002125	0.001625	0.001	0.001375	0.00125	0.001475	0.000427566	0.0065	0.006	0.0065	0.007	0.0055	0.0063	0.000570088	0.0034	0.001	0.001	0.00075	0.002	0.00163	0.00109977	0.0055	0.008	0.0025	0.005	0.003	0.0048	0.00219659	0.00075	0.001125	0.001	0.002875	0.0008	0.00131	0.00088787	0.008	0.0075	0.007	0.006	0.0065
PA 36:1	720.552	C39H79O8PN	0.001	0.001	0.0015	0.0015	0.001	0.0012	0.000273861	0.000375	0.00025	0.000125	0.00025	0.000125	0.000225	0.000104583	0.001	0.001	0.0015	0.001	0.0005	0.001	0.000353553	0.0008	0.0002	0.0002	0.000125	0.00025	0.000315	0.000274773	0.0005	0.001	0	0.0005	0.0005	0.0005	0.000353553	0.000125	0.00025	0.000125	0.000375	0	0.000175	0.000142522	0.0015	0.0015	0.0015	0.0015	0.001
Total PA			0.0285	0.0145	0.024	0.0315	0.0165	0.023	0.00738241	0.00925	0.006375	0.004125	0.006	0.00475	0.0061	0.00198313	0.0315	0.0225	0.027	0.0285	0.023	0.0265	0.00379144	0.0186	0.0066	0.004	0.003625	0.010625	0.00869	0.00620425	0.02	0.059	0.01	0.025	0.0155	0.0259	0.0193145	0.005125	0.00625	0.006125	0.015	0.0048	0.00746	0.00426104	0.0335	0.044	0.038	0.026	0.027
Total Polar lipids			18.1439	13.7777	14.6619	17.4315	15.2686	15.8567	1.85788	1.88036	1.39485	0.645549	0.954211	0.249824	1.02496	0.636065	10.0604	12.8904	18.0027	21.5129	9.7969	14.4527	5.1444	1.22765	0.340674	0.731281	0.235681	1.20086	0.747228	0.464706	10.2152	6.3561	7.83211	18.3433	13.071	11.1635	4.75121	1.0463	0.89199	0.8426	2.30359	0.526914	1.12228	0.686835	18.7719	14.6734	15.8185	14.9898	14.158
[truncated: 23 more columns]

## Sheet: nmol-per-10-animal
nmol per 10 daphnids								nmol per 10 daphnids							nmol per 10 daphnids							nmol per 10 daphnids							nmol per 10 daphnids							nmol per 10 daphnids							nmol per 10 daphnids
Sample no.								5_UT5							10_UT5_N							15_DHA4_5							20_DHA4_5N							25_LA4_5							30_LA4_5N
Compound Name	Masses	Formula	1_UT1	2_UT2	3_UT3	4_UT4	5_UT5	ave	stdev	6_UT1_N	7_UT2_N	8_UT3_N	9_UT4_N	10_UT5_N	ave	stdev	11_DHA4_1	12_DHA4_2	13_DHA4_3	14_DHA4_4	15_DHA4_5	ave	stdev	16_DHA4_1N	17_DHA4_2N	18_DHA4_3N	19_DHA4_4N	20_DHA4_5N	ave	stdev	21_LA4_1	22_LA4_2	23_LA4_3	24_LA4_4	25_LA4_5	ave	stdev	26_LA4_1N	27_LA4_2N	28_LA4_3N	29_LA4_4N	30_LA4_5N	ave	stdev	31_At40_1	32_At40_2	33_At40_3	34_At40_4	35_At40_5
LysoPC 14:1	466.292	C22H45O7PN	0	0	0	0	0	0	0	0	0	0	0	0	0	0	0	0	0	0	0	0	0	0	0	0	0	0	0	0	0	0	0	0	0	0	0	0	0	0	0	0	0	0	0	0	0	0	0
LysoPC 14:0	468.308	C22H47O7PN	0	0	0	0	0	0	0	0	0	0	0	0	0	0	0	0	0	0	0	0	0	0	0	0	0	0	0	0	0	0	0	0	0	0	0	0	0	0	0	0	0	0	0	0	0	0	0
LysoPC 15:1	480.308	C23H47O7PN	0	0	0	0	0	0	0	0	0	0	0	0	0	0	0	0	0	0	0	0	0	0	0	0	0	0	0	0	0	0	0	0	0	0	0	0	0	0	0	0	0	0	0	0	0	0	0
LysoPC 15:0	482.323	C23H49O7PN	0	0	0	0	0	0	0	0	0	0	0	0	0	0	0	0	0	0	0	0	0	0	0	0	0	0	0	0	0	0	0	0	0	0	0	0	0	0	0	0	0	0	0	0	0	0	0
LysoPC 16:1	494.323	C24H49O7PN	0.0516667	0.0233333	0.0416667	0.0566667	0.0266667	0.04	0.0147667	0.00346154	0.00136029	0.000232558	0.00366935	0.000135135	0.00177178	0.0017083	0.0416667	0.02	0.0366667	0.025	0.0233333	0.0293333	0.0093244	0.000280702	0	0.000226415	0.000120968	0.000863095	0.000298236	0.000333504	0.00333333	0.0516667	0	0.0133333	0	0.0136667	0.0219342	0.000257353	0	8.33333e-05	0.000326087	0	0.000133355	0.000150491	0.0266667	0.0383333	0.0516667	0.0233333	0.0116667
LysoPC 16:0	496.339	C24H51O7PN	0.206667	0.07	0.126667	0.171667	0.055	0.126	0.0647495	0.0178846	0.00341912	0.000523256	0.0103629	0.000472973	0.00653257	0.00751772	0.0933333	0.0583333	0.0916667	0.0683333	0.06	0.0743333	0.0170212	0.00045614	0	0.000754717	0	0.00244048	0.000730267	0.00100836	0	0.291667	0	0.0566667	0	0.0696667	0.126504	0.00125	0	0.00175	0.000570652	0	0.00071413	0.000774715	0.055	0.0733333	0.111667	0.0566667	0.0416667
LysoPC 17:1	508.339	C25H51O7PN	0	0	0	0	0	0	0	0	0	0	0	0	0	0	0	0	0	0	0	0	0	0	0	0	0	0	0	0	0	0	0	0	0	0	0	0	0	0	0	0	0	0	0	0	0	0	0
LysoPC 17:0	510.354	C25H53O7PN	0	0	0	0	0	0	0	0	0	0	0	0	0	0	0	0	0	0	0	0	0	0	0	0	0	0	0	0	0	0	0	0	0	0	0	0	0	0	0	0	0	0	0	0	0	0	0
LysoPC 18:2	520.339	C26H51O7PN	0.153333	0.0583333	0.0683333	0.0683333	0.0366667	0.077	0.0445876	0.00980769	0.00356618	0.000465116	0.00612903	0.000405405	0.00407468	0.00399496	0.14	0.0833333	0.13	0.0833333	0.07	0.101333	0.0314113	0.000526316	7.40741e-05	0.000679245	0.00016129	0.0021131	0.000710804	0.000822928	0.03	0.191667	0.02	0.106667	0.0266667	0.075	0.074162	0.00161765	0.000580357	0.000777778	0.000788043	0.000491228	0.000851011	0.000447145	0.0833333	0.128333	0.18	0.08	0.065
LysoPC 18:1	522.354	C26H53O7PN	0.218333	0.0933333	0.141667	0.165	0.11	0.145667	0.0491963	0.0147596	0.00330882	0.000523256	0.00596774	0.000506757	0.00501324	0.00590077	0.135	0.0683333	0.123333	0.0883333	0.0833333	0.0996667	0.0282204	0.000491228	7.40741e-05	0.000792453	0.000201613	0.0022619	0.000764255	0.000881931	0.0216667	0.333333	0.0116667	0.0983333	0.0266667	0.0983333	0.135785	0.00242647	0.000892857	0.00155556	0.00195652	0.000421053	0.00145049	0.000804727	0.075	0.13	0.14	0.0666667	0.065
LysoPC 18:0	524.37	C26H55O7PN	0.0116667	0.01	0.02	0.0233333	0.00666667	0.0143333	0.00703167	0.00245192	0.000183824	5.81395e-05	0.000483871	0	0.000635551	0.00103242	0.005	0.005	0.00333333	0.005	0.00333333	0.00433333	0.000912871	7.01754e-05	0	0	0	0.000208333	5.57018e-05	9.05731e-05	0	0.191667	0	0	0	0.0383333	0.0857159	0	0.000267857	0.0005	0	0	0.000153571	0.000225736	0	0.01	0.00666667	0.00166667	0.00666667
LysoPC 20:0	552.401	C28H59O7PN	0.0266667	0	0.03	0.04	0.0116667	0.0216667	0.0158114	0.000384615	0	0.000116279	0	0	0.000100179	0.000166786	0	0	0.00166667	0.005	0	0.00133333	0.00217307	7.01754e-05	0.000148148	7.54717e-05	0.000120968	2.97619e-05	8.8905e-05	4.62788e-05	0	0	0	0	0	0	0	0	0	0	0	0	0	0	0	0.01	0	0	0
Total LysoPC			0.668333	0.255	0.428333	0.525	0.246667	0.424667	0.180225	0.04875	0.0118382	0.0019186	0.0266129	0.00152027	0.018128	0.0199237	0.415	0.235	0.386667	0.275	0.24	0.310333	0.0846348	0.00189474	0.000296296	0.0025283	0.000604839	0.00791667	0.00264817	0.00308406	0.055	1.06	0.0316667	0.275	0.0533333	0.295	0.439025	0.00555147	0.00174107	0.00466667	0.0036413	0.000912281	0.00330256	0.00194838	0.24	0.39	0.49	0.228333	0.19
PC(28:1)	676.5	C36H70O8PN	0.075	0.0716667	0.183333	0.205	0.211667	0.149333	0.0701744	0	0	5.81395e-05	0	3.37838e-05	1.83847e-05	2.66063e-05	0	0	0.00166667	0	0	0.000333333	0.000745356	0	0	0	0	0	0	0	0	0	0	0	0	0	0	0	0	0	0	0	0	0	0.00166667	0	0	0.00166667	0.00166667
PC(29:3)	686.5	C38H72O7PN	0.045	0.0383333	0.045	0.045	0.0383333	0.0423333	0.00365148	0	0	0	0	0	0	0	0	0	0	0	0	0	0	0	0	0	0	0	0	0	0.00166667	0	0	0	0	0.000333333	0.000745356	0	0	0	0	0	0	0	0	0	0	0	0
PC(29:2)	688.5	C38H74O7PN	0.0366667	0.04	0.0683333	0.095	0.055	0.059	0.0237639	0	0	2.90698e-05	0	0	5.81395e-06	1.30004e-05	0.00166667	0	0	0.005	0	0.00133333	0.00217307	0	0	0	4.03226e-05	0	8.06452e-06	1.80328e-05	0	0	0	0.00333333	0	0.000666667	0.00149071	3.67647e-05	4.46429e-05	0	0.000163043	0	4.88902e-05	6.70383e-05	0.00333333	0.00166667	0	0.00166667	0
PC(29:1)	690.5	C38H76O7PN	0.0516667	0.0383333	0.0633333	0.0883333	0.0683333	0.062	0.0187231	0	0.000404412	0.000203488	0.000645161	0.000101351	0.000270883	0.000257184	0.015	0.0133333	0.02	0.0183333	0.0116667	0.0156667	0.00345607	0.000491228	0.000148148	0.000188679	8.06452e-05	0.000446429	0.000271026	0.000185324	0.00666667	0.0183333	0.00166667	0.02	0.00833333	0.011	0.00787048	0.000183824	0.000401786	0.000194444	0.000461957	0.000105263	0.000269455	0.000153693	0.0183333	0.0233333	0.0216667	0.0166667	0.015
PC(29:0)	692.6	C38H78O7PN	0.0433333	0.0266667	0.0566667	0.0883333	0.0466667	0.0523333	0.02284	0.000384615	0.000147059	8.72093e-05	0.000120968	3.37838e-05	0.000154727	0.000135308	0.00333333	0.005	0.00833333	0.0133333	0.00333333	0.00666667	0.00424918	7.01754e-05	3.7037e-05	7.54717e-05	4.03226e-05	8.92857e-05	6.24585e-05	2.283e-05	0.005	0.00833333	0.00333333	0.00666667	0.005	0.00566667	0.00190029	0.000110294	0.000133929	8.33333e-05	0.000353261	3.50877e-05	0.000143181	0.000123051	0.015	0.00833333	0.01	0.005	0.00833333
PC(30:1)	704.5	C38H74O8PN	0.14	0.095	0.13	0.145	0.115	0.125	0.0203101	4.80769e-05	0	0.000261628	0	0	6.1941e-05	0.000113553	0.035	0.0366667	0.06	0.115	0.045	0.0583333	0.0331872	0	0	7.54717e-05	0	0	1.50943e-05	3.3752e-05	0.0483333	0	0.03	0.09	0.045	0.0426667	0.0326301	0.000698529	0	5.55556e-05	0.000516304	0	0.000254078	0.000329705	0.146667	0.045	0.1	0.0866667	0.166667
PC(30:0)	706.5	C38H76O8PN	0.143333	0.1	0.136667	0.196667	0.135	0.142333	0.0347531	0.00144231	0.000330882	0.000145349	0.000403226	0.000101351	0.000484623	0.000549869	0.0233333	0.07	0.0733333	0.106667	0.0416667	0.063	0.0319809	0.000350877	7.40741e-05	0.000113208	4.03226e-05	0.000238095	0.000163315	0.000128815	0.0333333	0.0383333	0.0216667	0.0866667	0.06	0.048	0.0256959	0.000477941	0.000714286	0.000444444	0.00119565	0.000105263	0.000587517	0.000403406	0.0916667	0.045	0.0816667	0.0716667	0.075
PC(31:3)	714.5	C40H76O7PN	0.0266667	0.0666667	0.0783333	0.0866667	0.0783333	0.0673333	0.0238223	0.00139423	0.000735294	0.000348837	0.00125	0.000202703	0.000786213	0.000528951	0.015	0.0216667	0.03	0.03	0.0166667	0.0226667	0.00712975	0.000947368	0.000259259	0.000377358	0.000201613	0.00139881	0.000636882	0.000518735	0.0116667	0.005	0.00833333	0.025	0.0233333	0.0146667	0.00900617	0.000625	0.00111607	0.000694444	0.00122283	0.000385965	0.000808861	0.000350529	0.0283333	0.02	0.0233333	0.0266667	0.0283333
PC(31:2)	716.6	C40H78O7PN	0.0533333	0.055	0.085	0.111667	0.0733333	0.0756667	0.0240543	0	0.000294118	5.81395e-05	0.000201613	0	0.000110774	0.000131509	0.0116667	0.0116667	0.0133333	0.0233333	0.0116667	0.0143333	0.00508265	0	0.000111111	7.54717e-05	8.06452e-05	0	5.34456e-05	5.06536e-05	0.0233333	0.00666667	0.01	0.0133333	0.00833333	0.0123333	0.00662487	0.000477941	4.46429e-05	5.55556e-05	0.000461957	7.01754e-05	0.000222054	0.000226547	0.075	0.045	0.0433333	0.03	0.0433333
PC(31:1)	718.6	C40H80O7PN	0.178333	0.128333	0.181667	0.22	0.156667	0.173	0.0338173	0.00528846	0.00169118	0.000726744	0.00233871	0.000337838	0.00207659	0.00196079	0.0816667	0.0916667	0.118333	0.261667	0.0916667	0.129	0.0754026	0.00178947	0.000592593	0.000641509	0.000403226	0.00193452	0.00107227	0.000728205	0.0633333	0.085	0.0583333	0.13	0.0983333	0.087	0.0289971	0.00334559	0.00254464	0.00133333	0.00317935	0.000631579	0.0022069	0.00118333	0.263333	0.135	0.171667	0.258333	0.22
PC(31:0)	720.6	C40H82O7PN	0.0616667	0.0583333	0.0866667	0.0983333	0.07	0.075	0.0170375	0.00149038	0.000661765	0.000232558	0.000564516	0.000168919	0.000623629	0.000528184	0.0166667	0.035	0.0366667	0.0483333	0.0166667	0.0306667	0.013774	0.000385965	0.000259259	0.000301887	0.000201613	0.000714286	0.000372602	0.000202491	0.0216667	0.0216667	0.015	0.0416667	0.0333333	0.0266667	0.0106719	0.000514706	0.00129464	0.000722222	0.00130435	0.000315789	0.000830342	0.000451757	0.0533333	0.0366667	0.0366667	0.035	0.0416667
PC(32:2)	730.5	C40H76O8PN	0.98	0.771667	0.875	1.03333	0.841667	0.900333	0.105682	0	0.00444853	0.00127907	0.000282258	0.000439189	0.00128981	0.00182893	0.405	0.711667	1.02333	1.215	0.54	0.779	0.335904	0	0	0.000716981	0.000201613	0.000595238	0.000302766	0.000335664	0.635	0.415	0.436667	1.125	0.676667	0.657667	0.285921	0.00617647	0.00553571	0.00322222	0.00961957	0.000280702	0.00496693	0.00347988	1.43167	0.818333	1.10667	0.923333	0.971667
PC(32:1)	732.5	C40H78O8PN	2.47667	1.935	2.51667	3.16	2.665	2.55067	0.438759	0.0264423	0.00981618	0.00203488	0.00233871	0.00179054	0.00848452	0.0105881	0.845	1.45167	2.15	2.665	1.33667	1.68967	0.717269	0.000701754	0.000148148	0.00120755	0.000362903	0.0021131	0.00090669	0.000784063	1.125	0.923333	0.93	2.42667	1.59	1.399	0.635192	0.0164338	0.0184375	0.00952778	0.027038	0.00077193	0.0144418	0.0098693	2.60833	1.865	2.035	2.225	1.84833
PC(32:0)	734.6	C40H80O8PN	0.398333	0.28	0.375	0.375	0.306667	0.347	0.050791	0.00567308	0.00154412	0.000552326	0.00104839	0.00027027	0.00181764	0.00220943	0.0816667	0.188333	0.253333	0.303333	0.0916667	0.183667	0.0975491	0.000491228	0.000185185	0.000339623	0.000120968	0.000922619	0.000411925	0.000319528	0.128333	0.126667	0.0683333	0.2	0.146667	0.134	0.0472082	0.00183824	0.00290179	0.00277778	0.00480978	0.000280702	0.00252166	0.00165337	0.273333	0.1	0.203333	0.196667	0.183333
PC(33:4)	740.6	C42H78O7PN	0.0316667	0.0466667	0.0516667	0.06	0.0516667	0.0483333	0.0104748	0.000673077	0.000477941	0.000261628	0.000604839	0.000135135	0.000430524	0.000227622	0.025	0.0266667	0.025	0.0316667	0.0216667	0.026	0.00365148	0	0.000185185	0.000339623	0.000201613	0.000654762	0.000276237	0.000243652	0.0183333	0.005	0.015	0.0283333	0.0116667	0.0156667	0.00862812	0.000477941	0.000446429	0.000222222	0.000733696	0.000140351	0.000404128	0.000233731	0.045	0.0266667	0.0383333	0.025	0.025
PC(33:3)	742.6	C42H80O7PN	0.103333	0.106667	0.13	0.151667	0.13	0.124333	0.0197765	0.00326923	0.001875	0.000843023	0.0025	0.000506757	0.0017988	0.00114483	0.06	0.095	0.108333	0.138333	0.0666667	0.0936667	0.0319157	0.00192982	0.000666667	0.000981132	0.000524194	0.00294643	0.00140965	0.00101882	0.0616667	0.035	0.0483333	0.113333	0.0866667	0.069	0.0312828	0.001875	0.00245536	0.00130556	0.00271739	0.000982456	0.00186715	0.000736042	0.16	0.0983333	0.121667	0.115	0.108333
PC(33:2)	744.6	C42H82O7PN	0.316667	0.275	0.313333	0.423333	0.316667	0.329	0.0555978	0.00471154	0.00198529	0.000668605	0.00112903	0.000304054	0.0017597	0.00176574	0.158333	0.215	0.303333	0.361667	0.171667	0.242	0.0876895	0.00122807	0.000592593	0.000716981	0.000443548	0.00113095	0.000822429	0.00034177	0.21	0.141667	0.135	0.35	0.2	0.207333	0.0865432	0.00294118	0.00263393	0.00133333	0.00396739	0.000561404	0.00228745	0.00134714	0.438333	0.293333	0.363333	0.288333	0.3
PC(33:1)	746.6	C42H84O7PN	0.681667	0.511667	0.81	0.968333	0.773333	0.749	0.168286	0.00908654	0.00419118	0.00142442	0.00342742	0.000743243	0.00377456	0.00328722	0.27	0.391667	0.551667	0.645	0.301667	0.432	0.161668	0.00207018	0.000518519	0.00109434	0.000766129	0.00294643	0.00147912	0.00101014	0.338333	0.283333	0.215	0.548333	0.448333	0.366667	0.132686	0.00544118	0.00602679	0.00355556	0.00961957	0.000982456	0.00512511	0.00319132	0.768333	0.423333	0.518333	0.483333	0.496667
PC(33:0)	748.6	C42H86O7PN	0.101667	0.0783333	0.1	0.115	0.085	0.096	0.0145105	0.00173077	0.000808824	0.000436047	0.000967742	0.00027027	0.00084273	0.000569757	0.03	0.0383333	0.065	0.0566667	0.0266667	0.0433333	0.0167912	0.000701754	0.000333333	0.000415094	0.000322581	0.000833333	0.000521219	0.000232395	0.0316667	0.045	0.0216667	0.0516667	0.0283333	0.0356667	0.0123378	0.000514706	0.000848214	0.000694444	0.00111413	0.000385965	0.000711492	0.000285392	0.0483333	0.03	0.0366667	0.0466667	0.035
PC(34:4)	754.5	C42H76O8PN	0.485	0.513333	0.353333	0.5	0.553333	0.481	0.0757518	0.00620192	0.00426471	0.00122093	0.0016129	0.000472973	0.00275469	0.00239927	0.386667	0.693333	0.943333	1.03333	0.495	0.710333	0.278404	0.000245614	0.000148148	0.000830189	0.000443548	0.0014881	0.000631119	0.000545686	0.586667	0.2	0.413333	0.973333	0.643333	0.563333	0.287035	0.00555147	0.00361607	0.00152778	0.00758152	0.000315789	0.00371853	0.0029441	1.20167	0.658333	0.803333	0.81	0.82
PC(34:3)	756.5	C42H78O8PN	1.97833	1.875	1.63	2.16667	2.07667	1.94533	0.207188	0.0225481	0.0120588	0.00287791	0.00383065	0.00141892	0.00854687	0.00885375	1.035	1.90167	2.59167	2.84167	1.355	1.945	0.77464	0.000982456	0.000333333	0.00230189	0.000846774	0.00321429	0.00153575	0.00118649	1.60667	0.778333	1.18667	2.745	1.90667	1.64467	0.748518	0.0149632	0.00821429	0.00675	0.0222826	0.00122807	0.0106876	0.00812142	3.26333	1.76833	2.29167	2.23833	2.21667
PC(34:2)	758.6	C42H80O8PN	7.52167	5.83667	6.17333	7.41333	6.705	6.73	0.741995	0.0556731	0.0244118	0.00584302	0.00637097	0.00334459	0.0191287	0.0220896	2.24167	4.39167	5.78833	7.11167	3.03	4.51267	1.98447	7.01754e-05	0.000962963	0.00573585	0.00141129	0.00514881	0.00266582	0.0025885	3.36667	2.10333	2.33833	6.09667	4.27667	3.63633	1.62564	0.0244485	0.0259375	0.0186944	0.0461413	0.0025614	0.0235566	0.0156602	5.88333	3.25167	4.435	4.69	4.185
PC(34:1)	760.6	C42H82O8PN	7.47	5.965	7.33667	8.84	7.43833	7.41	1.01768	0.0406731	0.0163235	0.0044186	0.00576613	0.00287162	0.0140106	0.0158137	1.96667	4.065	5.735	6.94667	2.87333	4.31733	2.03701	0.000210526	0.000703704	0.00335849	0.000766129	0.00458333	0.00192444	0.00192974	2.875	1.95	1.755	5.35167	3.92667	3.17167	1.49247	0.0169118	0.0195982	0.0207778	0.0352717	0.00192982	0.0188979	0.0118742	4.69833	2.50333	3.32667	3.26	3.36167
PC(34:0)	762.6	C42H84O8PN	0.095	0	0	0	0	0.019	0.0424853	0.00192308	0.000477941	0.000377907	0.000645161	0.000236486	0.000732115	0.000682215	0	0	0	0	0	0	0	0.000175439	0.000185185	0.000264151	0	0.000684524	0.00026186	0.000255229	0	0.005	0	0	0	0.001	0.00223607	0.000294118	0.00107143	0.000305556	0.000597826	0.000350877	0.000523961	0.000330024	0.0483333	0.0166667	0.0183333	0	0.0133333
PC(35:5)	766.6	C44H80O7PN	0.0733333	0.075	0.0583333	0.0766667	0.0666667	0.07	0.00754615	0.00197115	0.00191176	0.000523256	0.00108871	0.00027027	0.00115303	0.000778624	0.09	0.085	0.13	0.128333	0.0683333	0.100333	0.0275227	0.00164912	0.000592593	0.000867925	0.000403226	0.00172619	0.00104781	0.000607628	0.07	0.0233333	0.0516667	0.113333	0.0733333	0.0663333	0.0329225	0.00165441	0.000401786	0.000111111	0.00214674	0.00045614	0.000954038	0.000891133	0.185	0.103333	0.108333	0.128333	0.116667
PC(35:4)	768.6	C44H82O7PN	0.075	0.0783333	0.0766667	0.111667	0.0883333	0.086	0.0152571	0.00120192	0.000882353	0.000377907	0.00100806	0.000135135	0.000721077	0.000447403	0.055	0.0633333	0.0933333	0.095	0.0516667	0.0716667	0.0209828	0.000280702	0.000148148	0.000339623	0.000282258	0.00145833	0.000501813	0.000539307	0.0616667	0.0216667	0.0433333	0.101667	0.0666667	0.059	0.0296882	0.000992647	0.00142857	0.000305556	0.00144022	0.000421053	0.000917609	0.000538751	0.135	0.075	0.0833333	0.0783333	0.0933333
PC(35:3)	770.6	C44H84O7PN	0.301667	0.273333	0.253333	0.441667	0.325	0.319	0.0737921	0.00346154	0.00202206	0.000843023	0.00165323	0.000371622	0.00167029	0.0011941	0.113333	0.148333	0.246667	0.366667	0.116667	0.198333	0.108474	0.00108772	0.00037037	0.000830189	0.000362903	0.00196429	0.000923093	0.00065938	0.166667	0.1	0.138333	0.261667	0.213333	0.176	0.0632741	0.00194853	0.00209821	0.00119444	0.00296196	0.000631579	0.00176694	0.000892689	0.323333	0.233333	0.225	0.24	0.291667
PC(35:2)	772.6	C44H86O7PN	0.613333	0.481667	0.643333	0.768333	0.661667	0.633667	0.103114	0.00552885	0.00272059	0.000610465	0.00169355	0.000236486	0.00215799	0.00212025	0.191667	0.293333	0.458333	0.453333	0.216667	0.322667	0.127217	0	0.000222222	0.000830189	0.000403226	0.00160714	0.000612556	0.000634029	0.25	0.173333	0.188333	0.523333	0.378333	0.302667	0.147472	0.00334559	0.00227679	0.00163889	0.0057337	0.000350877	0.00266917	0.00202724	0.478333	0.288333	0.36	0.381667	0.385
PC(35:1)	774.6	C44H88O7PN	0.458333	0.301667	0.383333	0.513333	0.325	0.396333	0.0890958	0.00490385	0.00172794	0.000872093	0.00262097	0.000439189	0.00211281	0.00177035	0.155	0.175	0.218333	0.305	0.13	0.196667	0.0686578	0.00224561	0.000703704	0.000792453	0.000443548	0.00223214	0.00128349	0.000881532	0.14	0.135	0.0916667	0.221667	0.18	0.153667	0.0492358	0.00143382	0.00245536	0.00147222	0.00309783	0.000877193	0.00186728	0.000892231	0.25	0.166667	0.185	0.156667	0.158333
PC(35:0)	776.6	C44H90O7PN	0.09	0.0633333	0.0966667	0.13	0.085	0.093	0.0241638	0.00115385	0.00117647	0.000406977	0.00108871	0.000304054	0.000826011	0.000432243	0.0516667	0.0716667	0.106667	0.0933333	0.055	0.0756667	0.0239386	0.000596491	0.000259259	0.000528302	0.000362903	0.000952381	0.000539867	0.000266254	0.05	0.035	0.04	0.0866667	0.0616667	0.0546667	0.0205953	0.000588235	0.000401786	0.000305556	0.00127717	0.000210526	0.000556655	0.000426317	0.106667	0.0766667	0.085	0.0833333	0.0783333
PC(36:6)	778.5	C44H76O8PN	0.218333	0.253333	0.106667	0.148333	0.226667	0.190667	0.0609029	0.00822115	0.00908088	0.00255814	0.00544355	0.00111486	0.00528372	0.00345979	0.61	0.733333	1.01167	1.07	0.525	0.79	0.241543	0.00122807	0.00037037	0.00354717	0.00169355	0.00479167	0.00232617	0.00180282	0.58	0.14	0.465	0.955	0.678333	0.563667	0.298239	0.00742647	0.00325893	0.00133333	0.0102174	0.000982456	0.00464372	0.00403394	1.22333	0.805	0.855	0.948333	0.875
PC(36:5)	780.5	C44H78O8PN	1.48833	1.545	0.84	1.11667	1.32667	1.26333	0.289264	0.0175481	0.0198897	0.00587209	0.00806452	0.0022973	0.0107343	0.00761907	1.64	2.46833	3.41333	3.84167	1.58333	2.58933	1.02167	0.0014386	0.00062963	0.00566038	0.0021371	0.00619048	0.00321124	0.0025414	1.90667	0.556667	1.49	3.21333	2.41667	1.91667	0.995375	0.0165809	0.00901786	0.004	0.0244022	0.00210526	0.0112212	0.00925426	3.80667	2.215	2.675	2.96333	2.795
PC(36:4)	782.6	C44H80O8PN	1.9	1.89167	1.27	1.65333	1.79	1.701	0.260724	0.0194712	0.0135294	0.0040407	0.00391129	0.00162162	0.00851484	0.00764712	1.38167	2.17167	3.01833	3.56333	1.495	2.326	0.95085	0.00133333	0.000518519	0.00245283	0.00145161	0.00372024	0.00189531	0.00122978	2.17833	0.841667	1.80167	3.93167	3.21167	2.393	1.20832	0.0123897	0.00946429	0.00588889	0.0226359	0.00175439	0.0104266	0.00790007	3.61833	2.155	2.75667	2.74	2.74167
PC(36:3)	784.6	C44H82O8PN	4.02	3.70667	3.03833	3.70833	3.53	3.60067	0.360514	0.0263462	0.0141176	0.00543605	0.00508065	0.00216216	0.0106285	0.00985695	1.96	3.12833	4.25667	5.00167	2.17333	3.304	1.31389	0.00133333	0.000555556	0.00320755	0.00137097	0.00473214	0.00223991	0.00170011	2.75167	1.30833	2.45333	4.87333	4.43833	3.165	1.47176	0.0135294	0.0117411	0.00872222	0.0260326	0.00185965	0.012377	0.00883431	4.56833	2.73833	3.585	3.365	3.56667
PC(36:2)	786.6	C44H84O8PN	3.03667	2.23	2.47	2.83333	2.175	2.549	0.376345	0.0110577	0.00676471	0.00258721	0.00237903	0.00138514	0.00483475	0.00404449	0.965	1.36667	1.85667	2.24	0.911667	1.468	0.574419	0	0.000222222	0.00188679	0.000645161	0.00122024	0.000794883	0.000767364	1.08667	0.69	0.811667	1.88833	1.53333	1.202	0.502156	0.00602941	0.00553571	0.00416667	0.012038	0.000561404	0.00566625	0.00415502	2.015	1.13	1.50833	1.38667	1.42167
PC(36:1)	788.6	C44H86O8PN	0.878333	0.531667	0.626667	0.718333	0.58	0.667	0.136755	0.00245192	0.00213235	0.000494186	0.000362903	0.000202703	0.00112881	0.00107294	0.206667	0.296667	0.353333	0.426667	0.175	0.291667	0.103548	0	3.7037e-05	0.000679245	0.00016129	0.000178571	0.000211229	0.000272745	0.186667	0.188333	0.131667	0.346667	0.261667	0.223	0.0831448	0.00110294	0.00142857	0.00161111	0.00328804	3.50877e-05	0.00149315	0.00117451	0.405	0.206667	0.331667	0.236667	0.25
PC(36:0)	790.6	C44H88O8PN	0.47	0.201667	0.38	0.441667	0.225	0.343667	0.123622	0.000721154	0.000735294	0.000377907	0.000604839	0.000168919	0.000521623	0.000243643	0.0333333	0.0316667	0.0416667	0.0483333	0.0283333	0.0366667	0.00816497	0.000421053	0.000296296	0.000490566	0.000362903	0.000744048	0.000462973	0.000172711	0.0216667	0.0283333	0.0166667	0.0333333	0.03	0.026	0.00672888	0.000404412	0.000267857	0.000222222	0.000842391	0.000350877	0.000417552	0.000247825	0.04	0.0333333	0.0266667	0.0316667	0.0333333
PC(37:6)	792.6	C46H82O7PN	0.07	0.0733333	0.0733333	0.0916667	0.0633333	0.0743333	0.0105145	0.00182692	0.00224265	0.000552326	0.00120968	0.000371622	0.00124064	0.000802757	0.125	0.123333	0.201667	0.185	0.0966667	0.146333	0.0447431	0.00101754	0.00037037	0.00090566	0.000645161	0.00139881	0.000867509	0.000388211	0.0933333	0.025	0.085	0.16	0.0783333	0.0883333	0.048175	0.00169118	0.000580357	0.000222222	0.0025	0.000385965	0.00107594	0.000981958	0.201667	0.163333	0.151667	0.15	0.151667
PC(37:5)	794.6	C46H84O7PN	0.18	0.178333	0.126667	0.18	0.166667	0.166333	0.0228643	0.00269231	0.00216912	0.000726744	0.00193548	0.000405405	0.00158581	0.000977011	0.161667	0.178333	0.245	0.275	0.143333	0.200667	0.0565636	0.00140351	0.000481481	0.00116981	0.000524194	0.0021131	0.00113842	0.000676404	0.123333	0.0383333	0.108333	0.211667	0.178333	0.132	0.0668996	0.00172794	0.00107143	0.000416667	0.00277174	0.00045614	0.00128878	0.000986552	0.256667	0.191667	0.19	0.215	0.201667
PC(37:4)	796.6	C46H86O7PN	0.208333	0.181667	0.205	0.241667	0.19	0.205333	0.0230458	0.00139423	0.00102941	0.000319767	0.00112903	0.000236486	0.000821786	0.000514733	0.0666667	0.0566667	0.085	0.0766667	0.05	0.067	0.0142595	0.00105263	0.000444444	0.000490566	0.000201613	0.00130952	0.000699756	0.000461906	0.055	0.0266667	0.045	0.075	0.0666667	0.0536667	0.0189077	0.000845588	0.000714286	0.000305556	0.00146739	0.000245614	0.000715687	0.000492725	0.0766667	0.0716667	0.0616667	0.0633333	0.0683333
PC(37:3)	798.6	C46H88O7PN	0.411667	0.223333	0.321667	0.41	0.233333	0.32	0.0913251	0.000673077	0.000294118	0.000116279	0.000403226	3.37838e-05	0.000304097	0.000252199	0.0216667	0.0233333	0.035	0.0433333	0.0216667	0.029	0.00976103	0.000315789	7.40741e-05	0.000188679	8.06452e-05	0.000357143	0.000203266	0.000130651	0.0283333	0.0366667	0.0183333	0.045	0.03	0.0316667	0.00993031	0.000330882	0.000446429	0.000222222	0.000869565	7.01754e-05	0.000387855	0.000302934	0.04	0.0283333	0.03	0.0316667	0.03
PC(37:2)	800.6	C46H90O7PN	0.191667	0.143333	0.23	0.251667	0.156667	0.194667	0.0463291	0.00149038	0.00150735	0.000697674	0.00181452	0.000236486	0.00114928	0.000656553	0.0416667	0.045	0.0683333	0.0816667	0.0433333	0.056	0.0180123	0.000701754	0	0.00090566	0.000604839	0.00142857	0.000728165	0.00051677	0.0466667	0.0383333	0.035	0.07	0.0683333	0.0516667	0.0165412	0.00102941	0.000848214	0.000666667	0.00214674	0.000491228	0.00103645	0.000652348	0.07	0.0533333	0.0533333	0.0616667	0.0533333
PC(37:1)	802.7	C46H92O7PN	0.185	0.153333	0.2	0.235	0.146667	0.184	0.0360285	0.00471154	0.00654412	0.00267442	0.00379032	0.000912162	0.00372651	0.00211782	0.29	0.328333	0.433333	0.496667	0.196667	0.349	0.118354	0.00157895	0.000555556	0.00188679	0.00153226	0.0035119	0.00181309	0.00107314	0.221667	0.0683333	0.186667	0.388333	0.308333	0.234667	0.121635	0.00305147	0.00209821	0.00127778	0.00720109	0.00105263	0.00293624	0.00251013	0.491667	0.346667	0.366667	0.448333	0.423333
PC(37:0)	804.7	C46H94O7PN	0.388333	0.555	0.235	0.296667	0.29	0.353	0.125617	0.0173077	0.0265441	0.0097093	0.0109677	0.00317568	0.0135409	0.00883194	1.315	1.84	2.53833	2.72167	1.005	1.884	0.746354	0.000877193	0.000592593	0.00860377	0.00423387	0.0091369	0.00468887	0.00408126	1.26167	0.3	1.15	2.33167	1.8	1.36867	0.760712	0.0124265	0.0065625	0.003	0.023288	0.00294737	0.00964488	0.00854964	2.515	1.595	2.03833	2.33833	2.09
PC(38:6)	806.6	C46H80O8PN	0.743333	0.938333	0.388333	0.525	0.756667	0.670333	0.215205	0.0237019	0.0301103	0.0109884	0.0134274	0.00408784	0.0164632	0.01038	2.09167	2.77167	3.91667	4.30833	1.88	2.99367	1.08206	0.00189474	0.000962963	0.0102264	0.00495968	0.00970238	0.00554923	0.00429713	1.84667	0.511667	1.68167	3.97667	3.12167	2.22767	1.34594	0.0163603	0.00933036	0.00419444	0.0316848	0.00294737	0.0129034	0.0117519	3.55	2.405	2.975	3.17	3.13667
PC(38:5)	808.6	C46H82O8PN	0.671667	0.675	0.491667	0.62	0.631667	0.618	0.0746324	0.0142788	0.013125	0.00401163	0.00391129	0.00158784	0.00738292	0.00586358	0.765	0.896667	1.205	1.35167	0.515	0.946667	0.336378	0.000842105	0.000555556	0.00392453	0.00165323	0.00318452	0.00203199	0.00147047	0.725	0.183333	0.608333	1.11167	0.893333	0.704333	0.347392	0.00621324	0.00477679	0.00222222	0.0147011	0.000982456	0.00577916	0.0053957	1.26667	0.9	1.055	1.14167	0.978333
PC(38:4)	810.6	C46H84O8PN	0.2	0.193333	0.163333	0.186667	0.206667	0.19	0.0166667	0.00206731	0.00158088	0.000639535	0.000443548	0.000202703	0.000986795	0.000798585	0.106667	0.125	0.16	0.205	0.0866667	0.136667	0.0467707	0.000175439	7.40741e-05	0.000339623	0.00016129	0.000654762	0.000281038	0.000229906	0.103333	0.0683333	0.106667	0.221667	0.163333	0.132667	0.060284	0.000992647	0.0009375	0.000472222	0.00211957	0.000210526	0.000946492	0.000732272	0.226667	0.161667	0.15	0.17	0.186667
PC(38:3)	812.6	C46H86O8PN	0.325	0.18	0.175	0.233333	0.178333	0.218333	0.0643234	0.000769231	0.000477941	0.000232558	0.000322581	0.000135135	0.000387489	0.000247895	0.055	0.05	0.08	0.106667	0.0333333	0.065	0.0286744	7.01754e-05	3.7037e-05	0.000150943	0.000120968	0.000178571	0.000111539	5.78715e-05	0.0516667	0.0533333	0.0516667	0.0883333	0.0716667	0.0633333	0.0163299	0.000441176	0.000401786	0.000388889	0.000951087	7.01754e-05	0.000450623	0.000316816	0.0866667	0.0566667	0.08	0.065	0.065
PC(38:2)	814.6	C46H88O8PN	0.73	0.326667	0.395	0.475	0.318333	0.449	0.169257	0.000432692	0.000441176	0.000261628	0.000322581	0.000101351	0.000311886	0.000139889	0.035	0.0316667	0.055	0.0666667	0.0283333	0.0433333	0.0166667	0.000210526	0.000111111	0.000150943	0.000120968	0.000416667	0.000202043	0.000126084	0.0266667	0.0366667	0.0266667	0.0533333	0.0483333	0.0383333	0.0122474	0.000294118	0.000491071	0.000333333	0.00076087	0.000105263	0.000396931	0.000245458	0.0366667	0.0333333	0.0433333	0.0366667	0.0366667
PC(38:1)	816.6	C46H90O8PN	1.03833	0.356667	0.615	0.756667	0.338333	0.621	0.292567	0.000673077	0.000294118	0.000290698	0.00016129	0.000236486	0.000331134	0.00019858	0.0233333	0.0233333	0.03	0.02	0.0216667	0.0236667	0.00380058	0	0.000185185	0.000113208	0.000201613	0.000357143	0.00017143	0.000130736	0.0166667	0.025	0.005	0.02	0.0183333	0.017	0.00739745	0.000294118	0.000178571	0.000305556	0.000461957	0.000315789	0.000311198	0.000100825	0.0233333	0.00666667	0.0166667	0.015	0.0316667
PC(38:0)	818.7	C46H92O8PN	0.188333	0.11	0.165	0.178333	0.106667	0.149667	0.0386473	0.000336538	0.000294118	0.000116279	0.000120968	0.000101351	0.000193851	0.000112137	0.0216667	0.0266667	0.0383333	0.0433333	0.0183333	0.0296667	0.0107626	3.50877e-05	7.40741e-05	0.000150943	8.06452e-05	0.000208333	0.000109817	6.91192e-05	0.0166667	0.01	0.0183333	0.03	0.02	0.019	0.00722649	0.000147059	0	5.55556e-05	0.000570652	0	0.000154653	0.000240192	0.035	0.0283333	0.0283333	0.0333333	0.0366667
PC(39:6)	820.6	C48H86O7PN	0.146667	0.121667	0.108333	0.16	0.111667	0.129667	0.0226507	0.000865385	0.000661765	0.000290698	0.000564516	0.000168919	0.000510256	0.000281395	0.0566667	0.055	0.0783333	0.105	0.04	0.067	0.0252598	0.000385965	0.000185185	0.000377358	0.000282258	0.000684524	0.000383058	0.000187241	0.0483333	0.02	0.0416667	0.0766667	0.0566667	0.0486667	0.0207297	0.000441176	0.000357143	0.000166667	0.00149457	0.000105263	0.000512963	0.00056549	0.0766667	0.0583333	0.07	0.0616667	0.0633333
PC(39:5)	822.6	C48H88O7PN	0.0866667	0.0966667	0.0933333	0.1	0.0716667	0.0896667	0.0112052	0.000673077	0.000735294	0.000290698	0.000846774	0.000101351	0.000529439	0.000317792	0.05	0.0466667	0.0583333	0.065	0.045	0.053	0.00844919	0.00101754	0.000296296	0.00045283	0.000282258	0.0010119	0.000612167	0.000373538	0.0533333	0.0233333	0.0383333	0.0566667	0.0466667	0.0436667	0.0133542	0.000514706	0.000401786	0.000166667	0.000978261	0.000245614	0.000461407	0.000318972	0.0566667	0.0616667	0.055	0.0533333	0.0433333
PC(39:4)	824.6	C48H90O7PN	0.0666667	0.0666667	0.0983333	0.101667	0.07	0.0806667	0.0177404	0.000336538	0.000257353	0.000116279	0.000201613	3.37838e-05	0.000189113	0.0001183	0.0133333	0.0166667	0.0233333	0.0316667	0.0133333	0.0196667	0.00785281	0.000105263	7.40741e-05	0.000188679	8.06452e-05	0.000803571	0.000250447	0.000312562	0.0166667	0.00833333	0.0133333	0.0266667	0.0316667	0.0193333	0.00961769	0.000183824	0.000267857	0.000166667	0.000733696	7.01754e-05	0.000284444	0.000260772	0.0233333	0.02	0.0133333	0.0183333	0.0166667
PC(39:3)	826.7	C48H92O7PN	0.12	0.1	0.141667	0.148333	0.105	0.123	0.0215187	0.00120192	0.00268382	0.000872093	0.00387097	0.000472973	0.00182036	0.00141842	0.0733333	0.0466667	0.0733333	0.095	0.0383333	0.0653333	0.0228339	0.000631579	0.000185185	0.002	0.00149194	0.00389881	0.0016415	0.00144803	0.0433333	0.015	0.035	0.0466667	0.0316667	0.0343333	0.012394	0.000919118	0.000357143	0.000194444	0.00171196	0.000350877	0.000706708	0.000625873	0.0833333	0.065	0.0616667	0.0833333	0.065
PC(39:2)	828.7	C48H94O7PN	0.145	0.156667	0.17	0.19	0.146667	0.161667	0.0187083	0.00129808	0.00154412	0.000755814	0.00233871	0.000304054	0.00124815	0.000776711	0.075	0.0866667	0.0983333	0.0633333	0.045	0.0736667	0.0206626	0.000666667	0.000148148	0.00120755	0.000927419	0.00258929	0.00110781	0.000915535	0.0366667	0.0133333	0.0266667	0.065	0.06	0.0403333	0.0219342	0.000992647	0.00102679	0.000555556	0.00144022	0.000421053	0.000887252	0.000407343	0.065	0.055	0.065	0.06	0.06
PC(40:8)	830.6	C48H80O8PN	0.178333	0.185	0.24	0.263333	0.186667	0.210667	0.0384527	0.00254808	0.00290441	0.000901163	0.00181452	0.000337838	0.0017012	0.00108127	0.295	0.268333	0.383333	0.361667	0.161667	0.294	0.0876515	0.000561404	0.000444444	0.00120755	0.000887097	0.00208333	0.00103677	0.000656446	0.123333	0.045	0.136667	0.215	0.195	0.143	0.0669307	0.00169118	0.00147321	0.000805556	0.00296196	0.000491228	0.00148463	0.000958289	0.241667	0.201667	0.231667	0.198333	0.215
PC(40:7)	832.6	C48H82O8PN	0.173333	0.183333	0.141667	0.168333	0.143333	0.162	0.0186115	0.00524038	0.00323529	0.00110465	0.00120968	0.000439189	0.00224584	0.00197397	0.471667	0.496667	0.581667	0.596667	0.26	0.481333	0.134801	0.000245614	0.000111111	0.000830189	0.000604839	0.00122024	0.000602398	0.00044785	0.206667	0.0766667	0.233333	0.358333	0.31	0.237	0.108041	0.00191176	0.000982143	0.000472222	0.00334239	0.000105263	0.00136276	0.00129803	0.396667	0.341667	0.461667	0.41	0.346667
PC(40:6)	834.6	C48H84O8PN	0.121667	0.186667	0.198333	0.208333	0.205	0.184	0.0358159	0.00197115	0.00150735	0.000377907	0.000604839	0.000202703	0.000932791	0.000767593	0.166667	0.111667	0.22	0.203333	0.11	0.162333	0.050821	0.000175439	0.000111111	0.000490566	0.000241935	0.000654762	0.000334763	0.000229508	0.108333	0.121667	0.12	0.205	0.14	0.139	0.0385969	0.00102941	0.000848214	0.000416667	0.00201087	0.000105263	0.000882085	0.000727508	0.196667	0.181667	0.176667	0.141667	0.175
PC(40:5)	836.6	C48H86O8PN	0.151667	0.151667	0.135	0.143333	0.105	0.137333	0.0193506	0.00105769	0.000845588	0.000465116	0.000362903	0.00027027	0.000600314	0.000336499	0.08	0.055	0.08	0.085	0.0433333	0.0686667	0.0183863	0.000350877	0.000296296	0.000301887	0.000362903	0.000714286	0.00040525	0.00017522	0.0433333	0.01	0.0383333	0.065	0.0633333	0.044	0.0223793	0.000441176	0.000401786	0.000166667	0.000869565	0.000245614	0.000424962	0.000272651	0.07	0.0516667	0.0583333	0.0533333	0.05
PC(40:4)	838.6	C48H88O8PN	0.188333	0.145	0.108333	0.126667	0.101667	0.134	0.0347531	0.000288462	0.000330882	0.000116279	0.000322581	0.000101351	0.000231911	0.000113612	0.015	0.01	0.0183333	0.02	0.0116667	0.015	0.00424918	0.000140351	0.000148148	0.000113208	0.000120968	0.000267857	0.000158106	6.2958e-05	0.015	0.02	0.00833333	0.0233333	0.0166667	0.0166667	0.00565194	0.000147059	0.000178571	0.000138889	0.000461957	0.000140351	0.000213365	0.000139895	0.0183333	0.02	0.02	0.015	0.015
PC(40:3)	840.6	C48H90O8PN	0.106667	0.0816667	0.09	0.095	0.0633333	0.0873333	0.0161847	0.000192308	0.000183824	0.000116279	4.03226e-05	0	0.000106547	8.53803e-05	0.00666667	0.00666667	0.00666667	0.015	0.005	0.008	0.00397911	3.50877e-05	0	3.77358e-05	4.03226e-05	0.000119048	4.64388e-05	4.3791e-05	0.00666667	0.00666667	0.00666667	0.01	0.0116667	0.00833333	0.00235702	0.000110294	8.92857e-05	8.33333e-05	0.000190217	3.50877e-05	0.000101644	5.6652e-05	0.0116667	0.00666667	0.01	0.00666667	0.00833333
PC(40:2)	842.7	C48H92O8PN	0.121667	0.0866667	0.1	0.111667	0.075	0.099	0.0187305	0.000336538	0.000220588	5.81395e-05	0.000282258	3.37838e-05	0.000186262	0.00013476	0.00666667	0.00833333	0.01	0.02	0.005	0.01	0.00589256	0.000140351	3.7037e-05	0.000113208	8.06452e-05	0.000178571	0.000109962	5.43571e-05	0.00666667	0.005	0.00666667	0.0133333	0.00833333	0.008	0.0032059	0.000147059	0.000133929	2.77778e-05	0.000271739	3.50877e-05	0.000123118	9.95206e-05	0.01	0.01	0.00833333	0.0116667	0.0133333
PC(42:11)	852.5	C50H78O8PN	0.116667	0.128333	0.145	0.14	0.133333	0.132667	0.0109671	0.000432692	0.000404412	0.000174419	0.000403226	0.000135135	0.000309977	0.000142844	0.0216667	0.0166667	0.0216667	0.0283333	0.0116667	0.02	0.0062361	0.000140351	7.40741e-05	0.000226415	0.000241935	0.000654762	0.000267507	0.000226878	0.0116667	0.0133333	0.00833333	0.0183333	0.01	0.0123333	0.00383695	0.000220588	0.000223214	0.000166667	0.000516304	0	0.000225355	0.000186352	0.0216667	0.0116667	0.015	0.0133333	0.0133333
PC(42:10)	854.6	C50H80O8PN	0.0816667	0.0633333	0.08	0.0933333	0.0633333	0.0763333	0.0129314	0.000480769	0.000441176	0.000319767	0.000725806	0.000236486	0.000440801	0.00018656	0.0166667	0.0116667	0.0166667	0.0166667	0.0116667	0.0146667	0.00273861	0.000140351	3.7037e-05	0.000188679	0.000201613	0.000535714	0.000220679	0.000187624	0.01	0.015	0.0116667	0.0166667	0.0133333	0.0133333	0.00263523	0.000183824	0.000178571	5.55556e-05	0.000326087	3.50877e-05	0.000155825	0.000117177	0.015	0.0116667	0.01	0.0133333	0.0166667
PC(42:9)	856.6	C50H82O8PN	0.06	0.0816667	0.0716667	0.0883333	0.0716667	0.0746667	0.0108269	0.000288462	0.000220588	5.81395e-05	0.000201613	6.75676e-05	0.000167274	0.000100697	0.00833333	0.00666667	0.00666667	0.0133333	0.005	0.008	0.0032059	0.000140351	0.000111111	0.000150943	0.00016129	0.000416667	0.000196072	0.000124731	0.00666667	0.00166667	0.005	0.0116667	0.00833333	0.00666667	0.00372678	0.000220588	0.000133929	8.33333e-05	0.000461957	7.01754e-05	0.000193996	0.000161009	0.00666667	0.01	0.00833333	0.0116667	0.00666667
PC(42:8)	858.6	C50H84O8PN	0.0666667	0.0616667	0.0816667	0.0983333	0.0583333	0.0733333	0.0165831	0.000432692	0.000294118	0.000232558	0.000201613	0.000101351	0.000252466	0.00012251	0.0116667	0.01	0.0133333	0.0116667	0.00666667	0.0106667	0.00252763	0.000105263	0.000111111	0.000113208	0.00016129	0.000208333	0.000139841	4.43893e-05	0.00333333	0	0	0.005	0.00666667	0.003	0.00298142	0.000183824	4.46429e-05	5.55556e-05	0.000353261	0	0.000127457	0.00014356	0.00833333	0.00833333	0.00833333	0.00833333	0.01
PC(42:7)	860.6	C50H86O8PN	0.06	0.05	0.09	0.0816667	0.07	0.0703333	0.01609	0	0.000183824	0.000174419	0.000120968	0	9.5842e-05	9.07162e-05	0.00833333	0.00833333	0.01	0.0183333	0.005	0.01	0.005	3.50877e-05	3.7037e-05	3.77358e-05	4.03226e-05	5.95238e-05	4.19414e-05	1.00059e-05	0.00333333	0	0	0	0.00166667	0.001	0.00149071	0	0	0	0.000163043	0	3.26087e-05	7.29153e-05	0.00833333	0.00666667	0.00666667	0.005	0.00833333
PC(42:6)	862.6	C50H88O8PN	0.0783333	0.055	0.065	0.085	0.0566667	0.068	0.0132497	0.000240385	0.000147059	5.81395e-05	0.000120968	6.75676e-05	0.000126824	7.34313e-05	0.01	0.00833333	0.0133333	0.0166667	0.00833333	0.0113333	0.00361325	7.01754e-05	3.7037e-05	0.000113208	8.06452e-05	0.000119048	8.40226e-05	3.35011e-05	0.01	0.005	0.00833333	0.00833333	0.00666667	0.00766667	0.00190029	0.000110294	4.46429e-05	2.77778e-05	0.000217391	7.01754e-05	9.40563e-05	7.56307e-05	0.01	0.00666667	0.00833333	0.00833333	0.01
PC(42:5)	864.6	C50H90O8PN	0.055	0.0633333	0.08	0.105	0.0633333	0.0733333	0.0198956	4.80769e-05	0.000110294	5.81395e-05	8.06452e-05	3.37838e-05	6.61879e-05	2.99883e-05	0.00166667	0.00666667	0.00666667	0.00666667	0.00333333	0.005	0.00235702	3.50877e-05	3.7037e-05	3.77358e-05	4.03226e-05	8.92857e-05	4.78938e-05	2.32146e-05	0.00166667	0.00333333	0.00166667	0.00166667	0.00333333	0.00233333	0.000912871	3.67647e-05	4.46429e-05	0	0.000163043	0	4.88902e-05	6.70383e-05	0.005	0.005	0.00333333	0.00333333	0.00666667
PC(42:4)	866.7	C50H92O8PN	0.09	0.065	0.0766667	0.0783333	0.0683333	0.0756667	0.00976103	0.000144231	3.67647e-05	2.90698e-05	8.06452e-05	3.37838e-05	6.48988e-05	4.89513e-05	0.005	0.00333333	0.00666667	0.005	0.00333333	0.00466667	0.00139443	7.01754e-05	0	3.77358e-05	4.03226e-05	8.92857e-05	4.75039e-05	3.41443e-05	0.00666667	0.00166667	0.00333333	0.00833333	0.00166667	0.00433333	0.00302765	7.35294e-05	4.46429e-05	5.55556e-05	0.000190217	3.50877e-05	7.98066e-05	6.33528e-05	0.00333333	0.00333333	0.00333333	0.005	0.00166667
PC(42:3)	868.7	C50H94O8PN	0.146667	0.108333	0.095	0.106667	0.0883333	0.109	0.0226262	0.00293269	0.00227941	0.00174419	0.00302419	0.00148649	0.00229339	0.000688421	0.0916667	0.0633333	0.0766667	0.075	0.0683333	0.075	0.0107367	0.00122807	0.000518519	0.00045283	0.000403226	0.00145833	0.000812196	0.000493227	0.06	0.0266667	0.0583333	0.0633333	0.0683333	0.0553333	0.0164739	0.000257353	0.000178571	8.33333e-05	0.000434783	0.000175439	0.000225896	0.000132035	0.0866667	0.101667	0.0766667	0.0783333	0.075
PC(42:2)	870.7	C50H96O8PN	0.185	0.125	0.126667	0.14	0.115	0.138333	0.0275631	0	0	0	0	0	0	0	0.00666667	0.005	0.0116667	0.00833333	0.00333333	0.007	0.0032059	0.000105263	3.7037e-05	7.54717e-05	4.03226e-05	0.000327381	0.000117095	0.000120826	0.00333333	0.005	0.00333333	0.005	0.005	0.00433333	0.000912871	3.67647e-05	4.46429e-05	5.55556e-05	0.000217391	3.50877e-05	7.78884e-05	7.8403e-05	0.00833333	0	0.01	0.005	0.005
PC(44:12)	878.6	C52H80O8PN	0.0816667	0.045	0.0666667	0.0733333	0.0433333	0.062	0.0171351	0.000240385	7.35294e-05	0.000116279	0.000241935	3.37838e-05	0.000141182	9.58173e-05	0.005	0.00333333	0.00333333	0.00833333	0.005	0.005	0.00204124	0	0.000148148	0.000150943	8.06452e-05	0.000208333	0.000117614	7.98012e-05	0	0.00333333	0.00166667	0.00166667	0.00166667	0.00166667	0.00117851	3.67647e-05	0.000133929	2.77778e-05	0.000217391	0.000105263	0.000104225	7.75968e-05	0.00333333	0.00166667	0.005	0.00333333	0.00333333
PC(44:11)	880.6	C52H82O8PN	0.04	0.0416667	0.05	0.06	0.0466667	0.0476667	0.00795822	0.000192308	0.000183824	2.90698e-05	0.00016129	3.37838e-05	0.000120055	8.17133e-05	0.005	0.00333333	0.00333333	0.005	0.00333333	0.004	0.000912871	0.000140351	0.000111111	3.77358e-05	0.000120968	0.000208333	0.0001237	6.12287e-05	0.00166667	0	0.00333333	0.00333333	0.00166667	0.002	0.00139443	7.35294e-05	0.000133929	5.55556e-05	0.000190217	7.01754e-05	0.000104681	5.64497e-05	0.005	0.00666667	0.00333333	0.00333333	0.00333333
PC(44:10)	882.6	C52H84O8PN	0.0683333	0.0533333	0.0766667	0.08	0.06	0.0676667	0.0111555	9.61538e-05	0	2.90698e-05	0	3.37838e-05	3.18015e-05	3.92915e-05	0.00333333	0.00333333	0.00333333	0.005	0.00166667	0.00333333	0.00117851	0.000105263	7.40741e-05	7.54717e-05	8.06452e-05	0.000119048	9.09003e-05	2.0155e-05	0.005	0	0	0.005	0.00333333	0.00266667	0.00252763	0.000110294	8.92857e-05	2.77778e-05	0.000163043	3.50877e-05	8.50978e-05	5.59341e-05	0.00333333	0.00333333	0.00333333	0.00333333	0.00333333
PC(44:9)	884.6	C52H86O8PN	0.075	0.0633333	0.075	0.0933333	0.0633333	0.074	0.0122814	9.61538e-05	7.35294e-05	5.81395e-05	0	0	4.55646e-05	4.3737e-05	0.00166667	0.00166667	0.00333333	0.005	0.00166667	0.00266667	0.00149071	7.01754e-05	7.40741e-05	3.77358e-05	4.03226e-05	0.00014881	7.42235e-05	4.4889e-05	0.00333333	0	0.00333333	0.00333333	0.00333333	0.00266667	0.00149071	7.35294e-05	8.92857e-05	5.55556e-05	0.000217391	3.50877e-05	9.41699e-05	7.17899e-05	0.005	0	0.00166667	0.00333333	0.00166667
PC(44:8)	886.6	C52H88O8PN	0.0633333	0.0383333	0.0483333	0.0416667	0.04	0.0463333	0.0102334	9.61538e-05	0	2.90698e-05	0.00016129	0	5.73028e-05	7.01554e-05	0.00166667	0.00166667	0.00333333	0	0.00166667	0.00166667	0.00117851	7.01754e-05	0	7.54717e-05	0	8.92857e-05	4.69866e-05	4.34564e-05	0.00166667	0.00333333	0.00333333	0.00333333	0.00166667	0.00266667	0.000912871	3.67647e-05	4.46429e-05	5.55556e-05	0.00013587	3.50877e-05	6.15841e-05	4.23076e-05	0.00333333	0.00333333	0.00333333	0.005	0.00166667
PC(44:7)	888.6	C52H90O8PN	0.0383333	0.04	0.045	0.0616667	0.045	0.046	0.00924962	9.61538e-05	0	5.81395e-05	4.03226e-05	0.000101351	5.91935e-05	4.18463e-05	0.00166667	0.00166667	0	0.00333333	0	0.00133333	0.00139443	7.01754e-05	0	3.77358e-05	4.03226e-05	2.97619e-05	3.55992e-05	2.51186e-05	0.005	0.00166667	0	0.00333333	0.00166667	0.00233333	0.00190029	3.67647e-05	0	0	8.15217e-05	0	2.36573e-05	3.60524e-05	0.00166667	0.00666667	0.00333333	0.00333333	0.00333333
PC(44:6)	890.7	C52H92O8PN	0.0266667	0.0333333	0.045	0.0483333	0.035	0.0376667	0.00886629	0	3.67647e-05	2.90698e-05	4.03226e-05	0	2.12314e-05	1.98037e-05	0.00333333	0.00166667	0.005	0.005	0.00333333	0.00366667	0.00139443	3.50877e-05	3.7037e-05	0	4.03226e-05	2.97619e-05	2.84418e-05	1.63545e-05	0.00166667	0.00166667	0.00333333	0.00333333	0.00166667	0.00233333	0.000912871	7.35294e-05	4.46429e-05	2.77778e-05	8.15217e-05	3.50877e-05	5.25119e-05	2.37729e-05	0.00333333	0.00166667	0	0.00166667	0.00166667
PC(44:5)	892.7	C52H94O8PN	0.0266667	0.0316667	0.0333333	0.0433333	0.0233333	0.0316667	0.00763763	0	0	0.000290698	0	0	5.81395e-05	0.000130004	0	0	0	0.005	0	0.001	0.00223607	0	0	0	0	0	0	0	0.00333333	0	0	0	0	0.000666667	0.00149071	0	0	0	0	0	0	0	0	0	0	0	0
PC(44:4)	894.7	C52H96O8PN	0.0266667	0.0366667	0.0416667	0.0516667	0.0366667	0.0386667	0.00908295	4.80769e-05	3.67647e-05	0	8.06452e-05	0	3.30974e-05	3.424e-05	0.005	0.00333333	0.00333333	0.005	0.00333333	0.004	0.000912871	0.000140351	3.7037e-05	3.77358e-05	0	5.95238e-05	5.49295e-05	5.23233e-05	0.00166667	0	0.00333333	0.00666667	0.00166667	0.00266667	0.00252763	3.67647e-05	0	0	5.43478e-05	0	1.82225e-05	2.57149e-05	0.00333333	0.005	0.00333333	0.00333333	0.005
PC(44:3)	896.7	C52H98O8PN	0.04	0.0283333	0.0416667	0.0466667	0.0283333	0.037	0.00828318	9.61538e-05	0.000110294	5.81395e-05	4.03226e-05	0	6.0982e-05	4.42223e-05	0.00166667	0.00166667	0.00333333	0.00666667	0.00333333	0.00333333	0.00204124	7.01754e-05	3.7037e-05	3.77358e-05	0	8.92857e-05	4.68468e-05	3.4348e-05	0.00333333	0.00166667	0.00166667	0.005	0.00333333	0.003	0.00139443	0	4.46429e-05	0	0.000163043	3.50877e-05	4.85548e-05	6.71183e-05	0.00333333	0.00333333	0.005	0.00166667	0.00166667
PC(44:2)	898.7	C52H100O8PN	0.045	0.0383333	0.0466667	0.0566667	0.035	0.0443333	0.00838318	9.61538e-05	3.67647e-05	2.90698e-05	8.06452e-05	0	4.85267e-05	3.92801e-05	0.005	0.00166667	0.00333333	0.005	0	0.003	0.00217307	0.000105263	3.7037e-05	0	8.06452e-05	0.00014881	7.4351e-05	5.80079e-05	0.00333333	0.00166667	0.00166667	0.00333333	0.00166667	0.00233333	0.000912871	7.35294e-05	4.46429e-05	5.55556e-05	0.00013587	3.50877e-05	6.8937e-05	4.00503e-05	0.00333333	0.00166667	0.005	0.005	0.00166667
Total PC			45.7283	37.6483	38.915	47.42	40.81	42.1043	4.27472	0.387115	0.270074	0.0897674	0.129274	0.0411486	0.183476	0.142254	21.8067	33.38	46.0433	53.5017	23.1467	35.5757	13.9624	0.0419649	0.0194815	0.080717	0.04	0.116875	0.0598077	0.0388291	26.12	13.3083	20.3883	47.0983	35.7517	28.5333	13.2356	0.228015	0.190313	0.123583	0.408913	0.0364561	0.197456	0.138814	49.055	29.7533	37.2267	37.8133	36.7133
SM(32:2)	673.5	C37H73N2O6P	0.0344531	0.0215332	0.0344531	0.0301464	0	0.0241171	0.0144769	0.000621149	0.000284998	0.000150231	0	8.72966e-05	0.000228735	0.000242715	0	0	0	0.00430663	0.00430663	0.00172265	0.00235884	0.000362664	9.57029e-05	0.000195017	0.000104193	0.000384521	0.000228419	0.000138339	0	0.00430663	0	0	0.00430663	0.00172265	0.00235884	0	0.000346069	7.17772e-05	0.000351084	9.06659e-05	0.000171919	0.000164784	0.00430663	0	0.00430663	0.00430663	0.00861326
SM(32:1)	675.5	C37H75N2O6P	0.374677	0.211025	0.232558	0.176572	0.116279	0.222222	0.0958939	0.0144107	0.00417997	0.00165254	0.00687672	0.000698373	0.00556365	0.00549718	0.150732	0.111972	0.180879	0.211025	0.124892	0.1559	0.0405602	0.00580262	0.00162695	0.00126761	0.00104193	0.00569091	0.003086	0.00243819	0.0645995	0.327304	0.0344531	0.193798	0.129199	0.149871	0.116653	0.00113999	0.00449889	0.00265576	0.00330019	0.00163199	0.00264536	0.00133768	0.176572	0.258398	0.219638	0.172265	0.133506
SM(32:0)	677.6	C37H77N2O6P	0.00430663	0	0	0	0	0.000861326	0.00192598	0.000372689	0.000284998	0	0	0	0.000131537	0.000182764	0.00430663	0.00430663	0.00430663	0	0	0.00258398	0.00235884	0	0	0	0	0	0	0	0	0	0	0	0	0	0	0	0.000115356	0	7.02168e-05	0	3.71146e-05	5.32682e-05	0.00430663	0	0.00430663	0	0
SM(34:1)-H2O?	685.6	C39H77N2O5P	0.120586	0.361757	0.499569	0.46081	0.512489	0.391042	0.162326	0.0150318	0.00854993	0.00465717	0.0129199	0.00200782	0.00863332	0.00545503	0.150732	0.241171	0.241171	0.344531	0.211025	0.237726	0.0701994	0.00970126	0.00267968	0.00429038	0.00239643	0.0157654	0.00696662	0.0057298	0.0904393	0.0689061	0.111972	0.348837	0.318691	0.187769	0.134564	0.00845493	0.0133813	0.00825438	0.0154477	0.00516796	0.0101413	0.00417714	0.228252	0.137812	0.223945	0.262705	0.327304
SM(34:2)	701.6	C39H77N2O6P	0.081826	0.0602929	0.0689061	0.116279	0.0861326	0.0826873	0.0214036	0.00260883	0.00113999	0.00052581	0.00177128	0.00026189	0.00126156	0.000952678	0.0430663	0.0301464	0.0430663	0.047373	0.0172265	0.0361757	0.0124073	0.00135999	0.000382812	0.000487543	0.000416771	0.00153808	0.00083704	0.000563479	0.0172265	0.0861326	0.00430663	0.0516796	0.00861326	0.0335917	0.0347746	0.000664995	0.00092285	0.000645995	0.00133412	0.000543996	0.000822391	0.000318336	0.047373	0.0430663	0.0344531	0.0258398	0.0172265
SM(34:1)	703.6	C39H79N2O6P	0.891473	0.42205	0.611542	0.585702	0.44789	0.591731	0.18692	0.0372689	0.0118749	0.00405625	0.0188589	0.0026189	0.0149356	0.0140854	0.508183	0.378984	0.611542	0.628768	0.378984	0.501292	0.120801	0.0174079	0.00488085	0.00380284	0.0029174	0.0156115	0.0089241	0.00698841	0.215332	0.852713	0.111972	0.641688	0.417743	0.44789	0.303839	0.00398997	0.0133813	0.00653173	0.0102517	0.00516796	0.00786453	0.00387922	0.628768	0.7795	0.663221	0.572782	0
SM(34:0)	705.6	C39H81N2O6P	0.0172265	0.0172265	0.0602929	0	0	0.0189492	0.0246646	0.0012423	0.000569995	0	0.000208385	0.000174593	0.000439054	0.000494536	0	0.00861326	0.0387597	0.0344531	0.0172265	0.0198105	0.0165679	9.06659e-05	0.000191406	9.75087e-05	0.000208385	0.000384521	0.000194497	0.000118848	0	0.0430663	0.0172265	0.00861326	0.0215332	0.0180879	0.0162286	0.000284998	0.00126892	0.000645995	0.00112347	9.06659e-05	0.000682809	0.000511847	0.0172265	0.0258398	0.0172265	0.0344531	0
SM(36:2)	729.6	C41H81N2O6P	0	0	0	0	0	0	0	0	0	0	0.00322997	0.00026189	0.000698373	0.00141974	0.0732127	0	0	0	0	0.0146425	0.0327417	0.00326397	0.000861326	0.000390035	0.000625156	0.00223022	0.00147414	0.00122951	0	0	0	0	0	0	0	0.000474996	0	0	0	0.000634662	0.000221932	0.000309091	0	0	0	0	0
SM(36:1)	731.6	C41H83N2O6P	0	0	0	0	0	0	0	0.0201252	0.00284998	0.00322997	0.0153163	0	0.0083043	0.00885103	0	0	0	0	0	0	0	0.0133279	0.00459374	0.00370533	0.00260482	0.013612	0.00756876	0.00543384	0	0	0	0	0	0	0	0	0	0	0	0.00407997	0.000815993	0.00182462	0	0	0	0	0
SM(36:0)	733.6	C41H85N2O6P	0	0	0	0	0	0	0	0	0	0.000375578	0.000312578	0	0.000137631	0.000189771	0	0	0	0	0	0	0	0.000271998	0.000191406	0.000195017	0.000104193	0.000307617	0.000214046	7.91459e-05	0	0	0	0	0	0	0	0	0	0	0	0.000181332	3.62664e-05	8.10941e-05	0	0	0	0	0
SM(38:2)	757.6	C43H85N2O6P	0	0	0	0	0	0	0	0	0	0	0.00875219	0	0.00175044	0.0039141	0	0	0	0	0	0	0	0.0104266	0	0	0.000312578	0.00307617	0.00276307	0.00447497	0	0	0	0	0	0	0	0	0	0	0	0	0	0	0	0	0	0	0
SM(38:1)	759.6	C43H87N2O6P	0	0	0	0	0	0	0	0.0318028	0.00550996	0.00593414	0.0170876	0.00296808	0.0126605	0.0120036	0	0	0	0	0	0	0	0.0254771	0.00612499	0.00331529	0.00270901	0.0167651	0.0108783	0.00992863	0	0	0	0	0	0	0	0	0.008421	0	0	0.00661861	0.00300792	0.00416777	0	0	0	0	0
SM(38:0)	761.6	C43H89N2O6P	0	0	0	0	0	0	0	0	0	0	0.000312578	0	6.25156e-05	0.000139789	0	0	0	0	0	0	0	0.00262931	0	0	0.000312578	0.000845946	0.000757567	0.00110194	0	0	0	0	0	0	0	0	0	0	0	0	0	0	0	0	0	0	0
SM(40:2)	785.6	C45H89N2O6P	0.0387597	0	0	0.0947459	0	0.0267011	0.0415763	0.021616	0.00769494	0.00225347	0.00916896	0.00104756	0.00835618	0.00817892	0.193798	0	0	0	0	0.0387597	0.0866693	0.00988259	0.00306249	0.00263273	0.00156289	0.00776732	0.0049816	0.00362862	0	0.241171	0	0	0	0.0482343	0.107855	0	0.00565245	0.00200976	0.00140434	0.00308264	0.00242984	0.002118	0	0.116279	0	0	0
SM(40:1)	787.7	C45H91N2O6P	0	0	0	0	0	0	0	0.027579	0.00503496	0.00255393	0.0106277	0.00130945	0.009421	0.0107629	0.150732	0	0.0430663	0.081826	0.0990525	0.0749354	0.0570202	0.0118772	0.00373241	0.00175516	0.00177128	0.0116125	0.00614972	0.00517139	0	0.124892	0.0732127	0.081826	0.107666	0.0775194	0.0479566	0.00113999	0.0073828	0.00222509	0.00189585	0.00417063	0.00336287	0.00250999	0.0215332	0.219638	0	0.0602929	0.0602929
SM(40:0)	789.7	C45H93N2O6P	0.0645995	0	0.120586	0.223945	0.0258398	0.086994	0.089013	0.00310574	0.000189998	0.000150231	0.00114612	0.000349186	0.000988256	0.00125066	0.00861326	0	0.0430663	0.0430663	0.0301464	0.0249785	0.0198292	0.00108799	0.000478515	0	0.000104193	0.00138427	0.000610995	0.000606878	0.0301464	0.0129199	0.0344531	0.0301464	0.0516796	0.0318691	0.0138215	0.000569995	0.00103821	0.000143554	0.00021065	0.000543996	0.00050128	0.000356114	0	0.00861326	0	0.0430663	0.0301464
SM(42:2)	813.7	C47H93N2O6P	0	0	0	0	0	0	0	0.0024846	0.000854993	7.51157e-05	0.00114612	0	0.000912165	0.00100787	0.0258398	0.0301464	0.0258398	0	0.0172265	0.0198105	0.0120278	0.00108799	0.000287109	0.000195017	0.000104193	0.00123047	0.000580955	0.000534216	0.0215332	0.0301464	0	0.0172265	0	0.0137812	0.0134129	0.000189998	0.000692137	0.000143554	0.000280867	0.000181332	0.000297578	0.000226255	0.0559862	0.0387597	0.0129199	0	0.0215332
SM(42:1)	815.7	C47H95N2O6P	0	0	0	0	0	0	0	0.00372689	0.00161499	0.000450694	0.00239643	0.00026189	0.00169018	0.00143431	0.047373	0.0301464	0.0172265	0.0602929	0.0129199	0.0335917	0.0200617	0.00235731	0.000765624	0.000780069	0.000520964	0.00230712	0.00134622	0.000906134	0.0215332	0.0387597	0.0258398	0.0387597	0.0215332	0.0292851	0.00882597	0.000759994	0.00161499	0.000574218	0.00161499	0.000725328	0.0010579	0.000513321	0.0516796	0.0689061	0.0344531	0.0301464	0.0215332
SM(42:0)	817.7	C47H97N2O6P	0	0	0	0	0	0	0	0.000496919	0.000569995	0.000225347	0.00114612	0	0.000487676	0.000432162	0.0129199	0.00430663	0	0.0258398	0	0.00861326	0.0109798	0.000997325	9.57029e-05	0	0.000104193	0.000999754	0.000439395	0.000512065	0	0	0.00861326	0	0.0172265	0.00516796	0.00770394	0.000284998	0.00092285	0.000287109	0.000912819	9.06659e-05	0.000499688	0.000389976	0.00861326	0.0129199	0.0172265	0	0
Total SM			1.62791	1.09388	1.62791	1.6882	1.18863	1.44531	0.280652	0.182494	0.0512046	0.0262905	0.111278	0.0120469	0.0766627	0.0702834	1.36951	0.839793	1.24892	1.48148	0.913006	1.17054	0.282017	0.117412	0.0300507	0.0231096	0.0179211	0.101513	0.0580015	0.0475081	0.46081	1.83032	0.42205	1.41258	1.09819	1.04479	0.6091	0.0179549	0.0596392	0.0241889	0.038198	0.0330024	0.0345967	0.0160305	1.24462	1.70973	1.2317	1.20586	0.620155
LysoPE 14:1	424.245	C19H39O7PN	0.01	0	0.00166667	0.00666667	0	0.00366667	0.00447214	4.80769e-05	0.000110294	0.000116279	0	0	5.493e-05	5.68121e-05	0	0.00333333	0.01	0.00166667	0	0.003	0.00414997	0.000105263	0.000222222	0	0.000120968	8.92857e-05	0.000107548	7.94285e-05	0	0.0483333	0	0	0	0.00966667	0.0216153	0.000404412	0	0	0	0	8.08824e-05	0.000180858	0	0	0	0	0
LysoPE 15:1	438.261	C20H41O7PN	0	0	0	0	0	0	0	0	0	0	0	0	0	0	0	0	0	0	0	0	0	0	0	0	0	0	0	0	0	0	0	0	0	0	0	0	0	0	0	0	0	0	0	0	0	0	0
LysoPE 15:0	440.276	C20H43O7PN	0	0	0	0	0	0	0	0	0	0	0	0	0	0	0	0	0	0	0	0	0	0	0	0	0	0	0	0	0	0	0	0	0	0	0	0	0	0	0	0	0	0	0	0	0	0	0
LysoPE 16:1	452.276	C21H43O7PN	0.0266667	0.005	0.025	0.01	0.00833333	0.015	0.0100692	0.000625	0.000588235	0.000116279	0.000604839	3.37838e-05	0.000393627	0.000292586	0.035	0.02	0.0283333	0.0283333	0.025	0.0273333	0.00547723	0.000526316	0.000111111	0.000264151	4.03226e-05	0.000565476	0.000301475	0.00023774	0.00833333	0.0166667	0.005	0.0233333	0.005	0.0116667	0.00807947	0.000514706	0.000223214	0.000194444	0.000190217	0.000140351	0.000252587	0.00014953	0.0266667	0.0466667	0.035	0.0166667	0.02
LysoPE 16:0	454.292	C21H45O7PN	0.085	0.0316667	0.055	0.07	0.035	0.0553333	0.0227425	0.00259615	0.000330882	8.72093e-05	0.000282258	0	0.000659301	0.00109126	0.0266667	0.0116667	0.0616667	0.04	0.0266667	0.0333333	0.0187454	0.000491228	0.000111111	0.000113208	4.03226e-05	0.000267857	0.000204745	0.000180442	0.02	0.0733333	0.0166667	0.055	0.0183333	0.0366667	0.025954	0.00106618	0.00107143	0.00102778	0.00048913	0.000315789	0.000794061	0.000363087	0.0433333	0.0283333	0.035	0.0383333	0.0166667
LysoPE 17:1	466.292	C22H45O7PN	0	0	0	0	0	0	0	0	0	0	0	0	0	0	0	0	0	0	0	0	0	0	0	0	0	0	0	0	0	0	0	0	0	0	0	0	0	0	0	0	0	0	0	0	0	0	0
LysoPE 17:0	468.308	C22H47O7PN	0	0	0	0	0	0	0	0	0	0	0	0	0	0	0	0	0	0	0	0	0	0	0	0	0	0	0	0	0	0	0	0	0	0	0	0	0	0	0	0	0	0	0	0	0	0	0
LysoPE 18:2	478.292	C23H45O7PN	0.151667	0.0716667	0.0666667	0.0633333	0.055	0.0816667	0.0395987	0.00850962	0.00636029	0.00229651	0.00491935	0.00101351	0.00461986	0.00302707	0.431667	0.155	0.261667	0.195	0.253333	0.259333	0.105788	0.00561404	0.00103704	0.0029434	0.00104839	0.00669643	0.00346786	0.00260132	0.09	0.0466667	0.0683333	0.181667	0.075	0.0923333	0.0523158	0.00411765	0.00151786	0.00161111	0.00130435	0.002	0.00211019	0.00115015	0.175	0.368333	0.251667	0.168333	0.14
LysoPE 18:1	480.308	C23H47O7PN	0.333333	0.146667	0.216667	0.221667	0.188333	0.221333	0.0693361	0.0165385	0.00753676	0.00293605	0.00584677	0.00125	0.00682161	0.00595859	0.506667	0.203333	0.335	0.303333	0.28	0.325667	0.112247	0.00673684	0.00185185	0.00433962	0.00189516	0.00910714	0.00478612	0.00314815	0.108333	0.18	0.095	0.218333	0.111667	0.142667	0.0536915	0.00738971	0.00544643	0.00505556	0.00396739	0.00294737	0.00496129	0.00167221	0.256667	0.431667	0.32	0.226667	0.22
LysoPE 20:0	510.354	C25H53O7PN	0.00666667	0	0.00333333	0	0.00333333	0.00266667	0.00278887	4.80769e-05	0	5.81395e-05	0	0	2.12433e-05	2.93053e-05	0.00333333	0	0.005	0.00333333	0.00333333	0.003	0.00182574	0.000175439	3.7037e-05	0	0	8.92857e-05	6.03523e-05	7.40108e-05	0	0	0	0	0	0	0	0	0	0	0	0	0	0	0.00166667	0.00666667	0.005	0.00333333	0.00333333
Total LysoPE			0.613333	0.255	0.368333	0.371667	0.29	0.379667	0.139977	0.0283654	0.0149265	0.00561047	0.0116532	0.0022973	0.0125706	0.0101224	1.00333	0.393333	0.701667	0.571667	0.588333	0.651667	0.225453	0.0136491	0.00337037	0.00766038	0.00314516	0.0168155	0.0089281	0.00613263	0.226667	0.365	0.185	0.478333	0.21	0.293	0.124986	0.0134926	0.00825893	0.00788889	0.00595109	0.00540351	0.00819901	0.00320119	0.503333	0.881667	0.646667	0.453333	0.4
PE 28:1	634.443	C33H65O8PN	0.0533333	0.0333333	0.07	0.0616667	0.0633333	0.0563333	0.0141618	4.80769e-05	3.67647e-05	2.90698e-05	4.03226e-05	0	3.08468e-05	1.85497e-05	0.00333333	0.00166667	0.0116667	0.01	0.00333333	0.006	0.00450309	7.01754e-05	3.7037e-05	0	0	2.97619e-05	2.73949e-05	2.92819e-05	0.00166667	0.00333333	0	0.00333333	0.00166667	0.002	0.00139443	3.67647e-05	8.92857e-05	5.55556e-05	5.43478e-05	0	4.71908e-05	3.25148e-05	0.00333333	0.00833333	0.00333333	0.005	0.00166667
PE 28:0	636.459	C33H67O8PN	0.00833333	0.00666667	0.015	0.0133333	0.0133333	0.0113333	0.00361325	4.80769e-05	3.67647e-05	0	0	0	1.69683e-05	2.35765e-05	0.00166667	0.00166667	0.005	0.00666667	0.00333333	0.00366667	0.00217307	7.01754e-05	3.7037e-05	0	4.03226e-05	2.97619e-05	3.54594e-05	2.51056e-05	0	0.00166667	0	0.00166667	0	0.000666667	0.000912871	3.67647e-05	0	2.77778e-05	2.71739e-05	0	1.83433e-05	1.71704e-05	0.00333333	0.00333333	0.00333333	0.00333333	0.00333333
PE-Cer(34:1)	661.526	C36H74O6PN2	0.00333333	0.00166667	0.00166667	0.00333333	0.00333333	0.00266667	0.000912871	0	0	0	0	0	0	0	0.00166667	0	0.00166667	0	0	0.000666667	0.000912871	0	0	0	0	2.97619e-05	5.95238e-06	1.33099e-05	0	0	0	0.00166667	0	0.000333333	0.000745356	0	0	0	0	0	0	0	0	0.00333333	0.00166667	0	0
PE 30:1	662.474	C35H69O8PN	0.0216667	0.0133333	0.0183333	0.0166667	0.0166667	0.0173333	0.00302765	4.80769e-05	3.67647e-05	2.90698e-05	0	0	2.27823e-05	2.18685e-05	0.00833333	0.005	0.0133333	0.0183333	0.00666667	0.0103333	0.00545181	3.50877e-05	0	0	0	5.95238e-05	1.89223e-05	2.73128e-05	0.00666667	0.00333333	0.00333333	0.015	0.00666667	0.007	0.00477261	7.35294e-05	8.92857e-05	2.77778e-05	2.71739e-05	3.50877e-05	5.05709e-05	2.88644e-05	0.0116667	0.0216667	0.015	0.01	0.0116667
PE 30:0	664.49	C35H71O8PN	0.0183333	0.00833333	0.015	0.0166667	0.0116667	0.014	0.00401386	4.80769e-05	3.67647e-05	0	8.06452e-05	0	3.30974e-05	3.424e-05	0.00666667	0.00666667	0.0133333	0.015	0.005	0.00933333	0.00450309	7.01754e-05	3.7037e-05	3.77358e-05	4.03226e-05	2.97619e-05	4.30066e-05	1.56859e-05	0.005	0	0.00333333	0.0116667	0.005	0.005	0.00424918	7.35294e-05	8.92857e-05	2.77778e-05	5.43478e-05	0	4.89881e-05	3.57233e-05	0.01	0.015	0.01	0.00666667	0.00666667
PE 31:2	674.474	C36H69O8PN	0.015	0.00666667	0.0133333	0.0116667	0.0133333	0.012	0.0032059	0	0	0	0	0	0	0	0.00166667	0.00166667	0.00333333	0.00666667	0.00333333	0.00333333	0.00204124	3.50877e-05	0	0	0	2.97619e-05	1.29699e-05	1.78593e-05	0.00333333	0	0	0.00666667	0.00166667	0.00233333	0.00278887	0	0	0	0	0	0	0	0.005	0.0116667	0.00666667	0.00333333	0.00333333
PE 31:1	676.49	C36H71O8PN	0.0116667	0.00666667	0.0116667	0.0116667	0.01	0.0103333	0.00217307	9.61538e-05	3.67647e-05	0	4.03226e-05	0	3.46482e-05	3.94354e-05	0.005	0.00333333	0.00833333	0.01	0.00333333	0.006	0.00302765	0.000105263	3.7037e-05	0	0	0.000119048	5.22696e-05	5.69295e-05	0.005	0.00166667	0.00333333	0.01	0.00333333	0.00466667	0.0032059	3.67647e-05	8.92857e-05	0	2.71739e-05	3.50877e-05	3.76624e-05	3.2407e-05	0.00833333	0.0133333	0.00833333	0.00666667	0.00333333
PE 31:0	678.505	C36H73O8PN	0.005	0.00333333	0.005	0.005	0.005	0.00466667	0.000745356	0	0	2.90698e-05	0	0	5.81395e-06	1.30004e-05	0	0.00166667	0.00166667	0.00333333	0	0.00133333	0.00139443	0	0	0	0	2.97619e-05	5.95238e-06	1.33099e-05	0.00166667	0.00166667	0	0.005	0	0.00166667	0.00204124	0	0	2.77778e-05	2.71739e-05	0	1.09903e-05	1.50507e-05	0	0.00166667	0.00166667	0.00166667	0.00333333
PE 32:3	686.474	C37H69O8PN	0.0166667	0.01	0.0116667	0.0166667	0.02	0.015	0.00408248	0	0	2.90698e-05	0	0	5.81395e-06	1.30004e-05	0.0133333	0.00833333	0.015	0.025	0.0133333	0.015	0.00612372	3.50877e-05	0	0	0	2.97619e-05	1.29699e-05	1.78593e-05	0.0116667	0.005	0.00666667	0.0266667	0.00666667	0.0113333	0.00892873	3.67647e-05	4.46429e-05	2.77778e-05	2.71739e-05	0	2.72719e-05	1.68515e-05	0.0183333	0.03	0.0216667	0.0166667	0.015
PE 32:2	688.49	C37H71O8PN	0.0783333	0.055	0.0633333	0.0733333	0.0816667	0.0703333	0.0110177	0.000288462	0.000183824	0.000145349	0.000120968	0	0.00014772	0.000104468	0.06	0.05	0.085	0.136667	0.06	0.0783333	0.0350793	0.000175439	0.000148148	0.000150943	0.000120968	0.000267857	0.000172671	5.66011e-05	0.0633333	0.0216667	0.0316667	0.125	0.04	0.0563333	0.0413555	0.000220588	0.000401786	0.000194444	0.000190217	0.000105263	0.00022246	0.000109225	0.115	0.143333	0.13	0.0633333	0.0716667
PE 32:1	690.505	C37H73O8PN	0.0966667	0.0683333	0.0866667	0.0916667	0.0833333	0.0853333	0.0107626	0.000336538	0.000147059	8.72093e-05	0.000120968	6.75676e-05	0.000151868	0.000107667	0.0516667	0.05	0.085	0.145	0.0566667	0.0776667	0.0402182	0.000210526	0.000148148	7.54717e-05	8.06452e-05	0.000357143	0.000174387	0.000116153	0.06	0.04	0.0266667	0.121667	0.04	0.0576667	0.037705	0.000330882	0.000491071	0.000222222	0.000244565	0.000140351	0.000285818	0.000133292	0.115	0.128333	0.118333	0.07	0.0666667
PE 32:0	692.521	C37H75O8PN	0.0116667	0.00666667	0.015	0.01	0.0116667	0.011	0.00302765	9.61538e-05	3.67647e-05	2.90698e-05	4.03226e-05	3.37838e-05	4.72189e-05	2.76648e-05	0.005	0.00666667	0.00666667	0.0133333	0.00666667	0.00766667	0.00324893	0	0	3.77358e-05	0	2.97619e-05	1.34996e-05	1.86988e-05	0.00666667	0.0116667	0.00166667	0.0116667	0.00333333	0.007	0.00462481	7.35294e-05	4.46429e-05	5.55556e-05	8.15217e-05	0	5.10499e-05	3.20207e-05	0.01	0.0116667	0.00833333	0.005	0.00333333
PE 33:3	700.49	C38H71O8PN	0.0266667	0.0133333	0.0166667	0.0166667	0.0183333	0.0183333	0.005	0.000240385	0.000183824	8.72093e-05	0.000120968	3.37838e-05	0.000133234	8.09315e-05	0.0133333	0.0133333	0.015	0.02	0.0133333	0.015	0.00288675	0.00115789	0.000259259	0.000188679	0.000241935	0.000654762	0.000500506	0.00041178	0.01	0.00666667	0.00666667	0.0266667	0.00833333	0.0116667	0.00849837	0.000110294	0.000223214	5.55556e-05	0.00013587	0.000280702	0.000161127	9.01668e-05	0.0166667	0.0316667	0.0266667	0.015	0.0183333
[truncated: 130 more rows]
[truncated: 23 more columns]

## Sheet: nmol-analyzed
1/10 animal number to give nmol per 10 animals			0.3	0.3	0.3	0.3	0.3	2.6	3.4	4.3	3.1	3.7	0.3	0.3	0.3	0.3	0.3	5.7	5.4	5.3	3.1	4.2	0.3	0.3	0.3	0.3	0.3	3.4	2.8	4.5	4.6	5.7	0.3	0.3	0.3	0.3	0.3	4.6	6.2	7.1	3.7	4.7	0.3	0.3	0.3	0.3	0.3	2.7	3.4
[truncated: 277 more rows]
[truncated: 3 more columns]

[truncated: 4 more sheets: summary-IS-corrected, re-organized data , data from DCE, SM with animal PC]
